# Supplementary material for: ProteinDJ: A high‐performance and modular protein design pipeline
Source: Protein Sci. 2026 Jan 21;35(2):e70464. doi: 10.1002/pro.70464 (PMC12820799; doi:10.1002/pro.70464)
Supplement: Supplementary file 2 — DATA S1. Compressed archive containing input PDB and Bindsweeper YAML files used for benchmarking and comparison of sequence design methods. [file PRO-35-e70464-s001.zip › SupplementaryFile1/binderfolds/ha/fold_90.pdb]

ATOM      1  N   GLY A   1      14.956 -25.821   3.476  1.00  0.00
ATOM      2  CA  GLY A   1      13.809 -26.607   3.037  1.00  0.00
ATOM      3  C   GLY A   1      12.597 -26.356   3.926  1.00  0.00
ATOM      4  O   GLY A   1      11.466 -26.294   3.446  1.00  0.00
ATOM      5  N   GLY A   2      12.836 -26.176   5.223  1.00  0.00
ATOM      6  CA  GLY A   2      11.761 -25.828   6.144  1.00  0.00
ATOM      7  C   GLY A   2      11.267 -24.407   5.904  1.00  0.00
ATOM      8  O   GLY A   2      10.068 -24.138   5.965  1.00  0.00
ATOM      9  N   GLY A   3      12.229 -23.487   5.651  1.00  0.00
ATOM     10  CA  GLY A   3      11.835 -22.121   5.331  1.00  0.00
ATOM     11  C   GLY A   3      11.010 -22.072   4.051  1.00  0.00
ATOM     12  O   GLY A   3      10.038 -21.322   3.956  1.00  0.00
ATOM     13  N   GLY A   4      11.385 -22.873   3.060  1.00  0.00
ATOM     14  CA  GLY A   4      10.619 -22.953   1.822  1.00  0.00
ATOM     15  C   GLY A   4       9.236 -23.543   2.067  1.00  0.00
ATOM     16  O   GLY A   4       8.247 -23.089   1.492  1.00  0.00
ATOM     17  N   GLY A   5       9.143 -24.606   2.876  1.00  0.00
ATOM     18  CA  GLY A   5       7.866 -25.218   3.224  1.00  0.00
ATOM     19  C   GLY A   5       6.943 -24.216   3.905  1.00  0.00
ATOM     20  O   GLY A   5       5.748 -24.162   3.616  1.00  0.00
ATOM     21  N   GLY A   6       7.494 -23.521   4.933  1.00  0.00
ATOM     22  CA  GLY A   6       6.723 -22.500   5.633  1.00  0.00
ATOM     23  C   GLY A   6       6.271 -21.401   4.680  1.00  0.00
ATOM     24  O   GLY A   6       5.149 -20.904   4.778  1.00  0.00
ATOM     25  N   GLY A   7       7.192 -21.044   3.756  1.00  0.00
ATOM     26  CA  GLY A   7       6.865 -20.032   2.758  1.00  0.00
ATOM     27  C   GLY A   7       5.712 -20.485   1.871  1.00  0.00
ATOM     28  O   GLY A   7       4.823 -19.700   1.543  1.00  0.00
ATOM     29  N   GLY A   8       5.728 -21.752   1.456  1.00  0.00
ATOM     30  CA  GLY A   8       4.642 -22.304   0.654  1.00  0.00
ATOM     31  C   GLY A   8       3.331 -22.307   1.430  1.00  0.00
ATOM     32  O   GLY A   8       2.275 -21.990   0.883  1.00  0.00
ATOM     33  N   GLY A   9       3.389 -22.693   2.705  1.00  0.00
ATOM     34  CA  GLY A   9       2.216 -22.695   3.571  1.00  0.00
ATOM     35  C   GLY A   9       1.624 -21.298   3.700  1.00  0.00
ATOM     36  O   GLY A   9       0.405 -21.125   3.671  1.00  0.00
ATOM     37  N   GLY A  10       2.534 -20.307   3.911  1.00  0.00
ATOM     38  CA  GLY A  10       2.091 -18.923   4.030  1.00  0.00
ATOM     39  C   GLY A  10       1.398 -18.455   2.756  1.00  0.00
ATOM     40  O   GLY A  10       0.378 -17.768   2.809  1.00  0.00
ATOM     41  N   GLY A  11       1.958 -18.816   1.609  1.00  0.00
ATOM     42  CA  GLY A  11       1.375 -18.459   0.322  1.00  0.00
ATOM     43  C   GLY A  11      -0.001 -19.089   0.147  1.00  0.00
ATOM     44  O   GLY A  11      -0.928 -18.451  -0.352  1.00  0.00
ATOM     45  N   GLY A  12      -0.153 -20.329   0.589  1.00  0.00
ATOM     46  CA  GLY A  12      -1.436 -21.018   0.534  1.00  0.00
ATOM     47  C   GLY A  12      -2.474 -20.321   1.403  1.00  0.00
ATOM     48  O   GLY A  12      -3.630 -20.171   1.007  1.00  0.00
ATOM     49  N   GLY A  13      -2.042 -19.936   2.634  1.00  0.00
ATOM     50  CA  GLY A  13      -2.931 -19.239   3.555  1.00  0.00
ATOM     51  C   GLY A  13      -3.396 -17.910   2.973  1.00  0.00
ATOM     52  O   GLY A  13      -4.564 -17.542   3.095  1.00  0.00
ATOM     53  N   GLY A  14      -2.407 -17.198   2.367  1.00  0.00
ATOM     54  CA  GLY A  14      -2.732 -15.911   1.763  1.00  0.00
ATOM     55  C   GLY A  14      -3.705 -16.077   0.603  1.00  0.00
ATOM     56  O   GLY A  14      -4.636 -15.289   0.444  1.00  0.00
ATOM     57  N   GLY A  15      -3.542 -17.113  -0.159  1.00  0.00
ATOM     58  CA  GLY A  15      -4.453 -17.430  -1.253  1.00  0.00
ATOM     59  C   GLY A  15      -5.841 -17.776  -0.731  1.00  0.00
ATOM     60  O   GLY A  15      -6.850 -17.358  -1.300  1.00  0.00
ATOM     61  N   GLY A  16      -5.870 -18.550   0.378  1.00  0.00
ATOM     62  CA  GLY A  16      -7.128 -18.919   1.015  1.00  0.00
ATOM     63  C   GLY A  16      -7.888 -17.686   1.488  1.00  0.00
ATOM     64  O   GLY A  16      -9.106 -17.599   1.333  1.00  0.00
ATOM     65  N   GLY A  17      -7.157 -16.759   2.122  1.00  0.00
ATOM     66  CA  GLY A  17      -7.759 -15.522   2.606  1.00  0.00
ATOM     67  C   GLY A  17      -8.376 -14.726   1.463  1.00  0.00
ATOM     68  O   GLY A  17      -9.472 -14.181   1.594  1.00  0.00
ATOM     69  N   GLY A  18      -7.633 -14.640   0.361  1.00  0.00
ATOM     70  CA  GLY A  18      -8.126 -13.921  -0.808  1.00  0.00
ATOM     71  C   GLY A  18      -9.381 -14.577  -1.369  1.00  0.00
ATOM     72  O   GLY A  18     -10.330 -13.894  -1.753  1.00  0.00
ATOM     73  N   GLY A  19      -9.376 -15.916  -1.369  1.00  0.00
ATOM     74  CA  GLY A  19     -10.531 -16.665  -1.852  1.00  0.00
ATOM     75  C   GLY A  19     -11.753 -16.417  -0.977  1.00  0.00
ATOM     76  O   GLY A  19     -12.865 -16.252  -1.480  1.00  0.00
ATOM     77  N   GLY A  20     -11.539 -16.423   0.357  1.00  0.00
ATOM     78  CA  GLY A  20     -12.614 -16.176   1.311  1.00  0.00
ATOM     79  C   GLY A  20     -13.227 -14.797   1.105  1.00  0.00
ATOM     80  O   GLY A  20     -14.447 -14.636   1.156  1.00  0.00
ATOM     81  N   GLY A  21     -12.370 -13.793   1.005  1.00  0.00
ATOM     82  CA  GLY A  21     -12.818 -12.420   0.806  1.00  0.00
ATOM     83  C   GLY A  21     -13.601 -12.279  -0.493  1.00  0.00
ATOM     84  O   GLY A  21     -14.615 -11.582  -0.545  1.00  0.00
ATOM     85  N   GLY A  22     -13.095 -12.956  -1.521  1.00  0.00
ATOM     86  CA  GLY A  22     -13.768 -12.943  -2.814  1.00  0.00
ATOM     87  C   GLY A  22     -15.161 -13.552  -2.716  1.00  0.00
ATOM     88  O   GLY A  22     -16.112 -13.048  -3.313  1.00  0.00
ATOM     89  N   GLY A  23     -15.260 -14.599  -1.878  1.00  0.00
ATOM     90  CA  GLY A  23     -16.532 -15.284  -1.681  1.00  0.00
ATOM     91  C   GLY A  23     -17.480 -14.450  -0.830  1.00  0.00
ATOM     92  O   GLY A  23     -18.680 -14.388  -1.100  1.00  0.00
ATOM     93  N   GLY A  24     -16.933 -13.667   0.131  1.00  0.00
ATOM     94  CA  GLY A  24     -17.748 -12.894   1.061  1.00  0.00
ATOM     95  C   GLY A  24     -18.017 -11.494   0.525  1.00  0.00
ATOM     96  O   GLY A  24     -19.119 -10.965   0.669  1.00  0.00
ATOM     97  N   GLY A  25     -16.999 -10.753   0.224  1.00  0.00
ATOM     98  CA  GLY A  25     -17.099  -9.390  -0.283  1.00  0.00
ATOM     99  C   GLY A  25     -16.386  -9.246  -1.621  1.00  0.00
ATOM    100  O   GLY A  25     -15.166  -9.088  -1.672  1.00  0.00
ATOM    101  N   GLY A  26     -17.156  -9.397  -2.683  1.00  0.00
ATOM    102  CA  GLY A  26     -16.558  -9.325  -4.011  1.00  0.00
ATOM    103  C   GLY A  26     -16.001  -7.935  -4.289  1.00  0.00
ATOM    104  O   GLY A  26     -14.961  -7.791  -4.932  1.00  0.00
ATOM    105  N   GLY A  27     -16.492  -6.919  -3.596  1.00  0.00
ATOM    106  CA  GLY A  27     -16.041  -5.542  -3.761  1.00  0.00
ATOM    107  C   GLY A  27     -14.603  -5.373  -3.287  1.00  0.00
ATOM    108  O   GLY A  27     -13.817  -4.653  -3.903  1.00  0.00
ATOM    109  N   GLY A  28     -14.141  -6.038  -2.358  1.00  0.00
ATOM    110  CA  GLY A  28     -12.814  -5.930  -1.764  1.00  0.00
ATOM    111  C   GLY A  28     -11.895  -7.038  -2.263  1.00  0.00
ATOM    112  O   GLY A  28     -10.673  -6.895  -2.254  1.00  0.00
ATOM    113  N   GLY A  29     -12.374  -7.898  -3.086  1.00  0.00
ATOM    114  CA  GLY A  29     -11.660  -9.078  -3.558  1.00  0.00
ATOM    115  C   GLY A  29     -10.378  -8.692  -4.285  1.00  0.00
ATOM    116  O   GLY A  29      -9.333  -9.316  -4.094  1.00  0.00
ATOM    117  N   GLY A  30     -10.461  -7.770  -5.237  1.00  0.00
ATOM    118  CA  GLY A  30      -9.299  -7.361  -6.018  1.00  0.00
ATOM    119  C   GLY A  30      -8.212  -6.779  -5.124  1.00  0.00
ATOM    120  O   GLY A  30      -7.025  -7.035  -5.328  1.00  0.00
ATOM    121  N   GLY A  31      -8.631  -5.952  -4.155  1.00  0.00
ATOM    122  CA  GLY A  31      -7.685  -5.374  -3.209  1.00  0.00
ATOM    123  C   GLY A  31      -6.958  -6.458  -2.424  1.00  0.00
ATOM    124  O   GLY A  31      -5.748  -6.380  -2.213  1.00  0.00
ATOM    125  N   GLY A  32      -7.775  -7.438  -1.962  1.00  0.00
ATOM    126  CA  GLY A  32      -7.225  -8.544  -1.188  1.00  0.00
ATOM    127  C   GLY A  32      -6.248  -9.366  -2.019  1.00  0.00
ATOM    128  O   GLY A  32      -5.194  -9.774  -1.531  1.00  0.00
ATOM    129  N   GLY A  33      -6.546  -9.556  -3.276  1.00  0.00
ATOM    130  CA  GLY A  33      -5.686 -10.316  -4.174  1.00  0.00
ATOM    131  C   GLY A  33      -4.352  -9.612  -4.385  1.00  0.00
ATOM    132  O   GLY A  33      -3.297 -10.247  -4.389  1.00  0.00
ATOM    133  N   GLY A  34      -4.439  -8.254  -4.573  1.00  0.00
ATOM    134  CA  GLY A  34      -3.222  -7.469  -4.746  1.00  0.00
ATOM    135  C   GLY A  34      -2.366  -7.495  -3.486  1.00  0.00
ATOM    136  O   GLY A  34      -1.144  -7.625  -3.557  1.00  0.00
ATOM    137  N   GLY A  35      -3.034  -7.317  -2.340  1.00  0.00
ATOM    138  CA  GLY A  35      -2.348  -7.342  -1.054  1.00  0.00
ATOM    139  C   GLY A  35      -1.677  -8.689  -0.814  1.00  0.00
ATOM    140  O   GLY A  35      -0.546  -8.753  -0.331  1.00  0.00
ATOM    141  N   GLY A  36      -2.365  -9.756  -1.213  1.00  0.00
ATOM    142  CA  GLY A  36      -1.818 -11.099  -1.062  1.00  0.00
ATOM    143  C   GLY A  36      -0.583 -11.292  -1.931  1.00  0.00
ATOM    144  O   GLY A  36       0.407 -11.881  -1.498  1.00  0.00
ATOM    145  N   GLY A  37      -0.625 -10.746  -3.142  1.00  0.00
ATOM    146  CA  GLY A  37       0.518 -10.826  -4.044  1.00  0.00
ATOM    147  C   GLY A  37       1.719 -10.078  -3.480  1.00  0.00
ATOM    148  O   GLY A  37       2.853 -10.546  -3.572  1.00  0.00
ATOM    149  N   GLY A  38       1.407  -8.890  -2.874  1.00  0.00
ATOM    150  CA  GLY A  38       2.456  -8.100  -2.241  1.00  0.00
ATOM    151  C   GLY A  38       3.102  -8.862  -1.090  1.00  0.00
ATOM    152  O   GLY A  38       4.322  -8.844  -0.928  1.00  0.00
ATOM    153  N   GLY A  39       2.205  -9.451  -0.219  1.00  0.00
ATOM    154  CA  GLY A  39       2.685 -10.227   0.919  1.00  0.00
ATOM    155  C   GLY A  39       3.512 -11.421   0.461  1.00  0.00
ATOM    156  O   GLY A  39       4.547 -11.734   1.050  1.00  0.00
ATOM    157  N   GLY A  40       3.125 -12.022  -0.635  1.00  0.00
ATOM    158  CA  GLY A  40       3.858 -13.155  -1.188  1.00  0.00
ATOM    159  C   GLY A  40       5.260 -12.745  -1.620  1.00  0.00
ATOM    160  O   GLY A  40       6.228 -13.469  -1.388  1.00  0.00
ATOM    161  N   GLY A  41       5.343 -11.576  -2.307  1.00  0.00
ATOM    162  CA  GLY A  41       6.641 -11.056  -2.719  1.00  0.00
ATOM    163  C   GLY A  41       7.520 -10.750  -1.513  1.00  0.00
ATOM    164  O   GLY A  41       8.720 -11.024  -1.521  1.00  0.00
ATOM    165  N   GLY A  42       6.901 -10.126  -0.504  1.00  0.00
ATOM    166  CA  GLY A  42       7.604  -9.815   0.735  1.00  0.00
ATOM    167  C   GLY A  42       8.106 -11.081   1.417  1.00  0.00
ATOM    168  O   GLY A  42       9.214 -11.112   1.952  1.00  0.00
ATOM    169  N   GLY A  43       7.220 -12.096   1.435  1.00  0.00
ATOM    170  CA  GLY A  43       7.562 -13.372   2.052  1.00  0.00
ATOM    171  C   GLY A  43       8.789 -13.991   1.395  1.00  0.00
ATOM    172  O   GLY A  43       9.659 -14.538   2.073  1.00  0.00
ATOM    173  N   GLY A  44       8.905 -13.755   0.113  1.00  0.00
ATOM    174  CA  GLY A  44      10.063 -14.233  -0.632  1.00  0.00
ATOM    175  C   GLY A  44      11.315 -13.446  -0.267  1.00  0.00
ATOM    176  O   GLY A  44      12.402 -14.012  -0.145  1.00  0.00
ATOM    177  N   GLY A  45      11.069 -12.134   0.111  1.00  0.00
ATOM    178  CA  GLY A  45      12.175 -11.272   0.510  1.00  0.00
ATOM    179  C   GLY A  45      12.471 -11.411   1.998  1.00  0.00
ATOM    180  O   GLY A  45      13.631 -11.451   2.408  1.00  0.00
ATOM    181  N   GLY A  46      11.430 -11.166   2.787  1.00  0.00
ATOM    182  CA  GLY A  46      11.484 -11.327   4.235  1.00  0.00
ATOM    183  C   GLY A  46      10.273 -12.096   4.749  1.00  0.00
ATOM    184  O   GLY A  46       9.131 -11.730   4.475  1.00  0.00
ATOM    185  N   GLY A  47      10.489 -13.373   4.988  1.00  0.00
ATOM    186  CA  GLY A  47       9.384 -14.285   5.259  1.00  0.00
ATOM    187  C   GLY A  47       8.590 -13.840   6.480  1.00  0.00
ATOM    188  O   GLY A  47       7.360 -13.893   6.486  1.00  0.00
ATOM    189  N   GLY A  48       9.233 -13.464   7.537  1.00  0.00
ATOM    190  CA  GLY A  48       8.576 -13.120   8.792  1.00  0.00
ATOM    191  C   GLY A  48       7.777 -11.830   8.660  1.00  0.00
ATOM    192  O   GLY A  48       6.666 -11.721   9.177  1.00  0.00
ATOM    193  N   GLY A  49       8.302 -10.879   7.915  1.00  0.00
ATOM    194  CA  GLY A  49       7.618  -9.608   7.707  1.00  0.00
ATOM    195  C   GLY A  49       6.323  -9.799   6.929  1.00  0.00
ATOM    196  O   GLY A  49       5.298  -9.200   7.253  1.00  0.00
ATOM    197  N   GLY A  50       6.436 -10.614   5.849  1.00  0.00
ATOM    198  CA  GLY A  50       5.276 -10.857   4.998  1.00  0.00
ATOM    199  C   GLY A  50       4.198 -11.632   5.745  1.00  0.00
ATOM    200  O   GLY A  50       3.011 -11.327   5.634  1.00  0.00
ATOM    201  N   GLY A  51       4.613 -12.596   6.558  1.00  0.00
ATOM    202  CA  GLY A  51       3.644 -13.389   7.304  1.00  0.00
ATOM    203  C   GLY A  51       2.929 -12.544   8.350  1.00  0.00
ATOM    204  O   GLY A  51       1.718 -12.664   8.537  1.00  0.00
ATOM    205  N   GLY A  52       3.662 -11.617   8.963  1.00  0.00
ATOM    206  CA  GLY A  52       3.072 -10.730   9.958  1.00  0.00
ATOM    207  C   GLY A  52       2.057  -9.788   9.324  1.00  0.00
ATOM    208  O   GLY A  52       0.990  -9.540   9.886  1.00  0.00
ATOM    209  N   GLY A  53       2.464  -9.210   8.137  1.00  0.00
ATOM    210  CA  GLY A  53       1.582  -8.308   7.407  1.00  0.00
ATOM    211  C   GLY A  53       0.280  -9.000   7.024  1.00  0.00
ATOM    212  O   GLY A  53      -0.799  -8.419   7.138  1.00  0.00
ATOM    213  N   GLY A  54       0.411 -10.237   6.511  1.00  0.00
ATOM    214  CA  GLY A  54      -0.762 -11.010   6.119  1.00  0.00
ATOM    215  C   GLY A  54      -1.631 -11.340   7.326  1.00  0.00
ATOM    216  O   GLY A  54      -2.858 -11.263   7.258  1.00  0.00
ATOM    217  N   GLY A  55      -0.999 -11.592   8.470  1.00  0.00
ATOM    218  CA  GLY A  55      -1.753 -11.877   9.685  1.00  0.00
ATOM    219  C   GLY A  55      -2.554 -10.662  10.134  1.00  0.00
ATOM    220  O   GLY A  55      -3.714 -10.782  10.528  1.00  0.00
ATOM    221  N   GLY A  56      -1.923  -9.472  10.016  1.00  0.00
ATOM    222  CA  GLY A  56      -2.592  -8.232  10.391  1.00  0.00
ATOM    223  C   GLY A  56      -3.757  -7.930   9.457  1.00  0.00
ATOM    224  O   GLY A  56      -4.826  -7.508   9.899  1.00  0.00
ATOM    225  N   GLY A  57      -3.508  -8.175   8.139  1.00  0.00
ATOM    226  CA  GLY A  57      -4.547  -7.948   7.142  1.00  0.00
ATOM    227  C   GLY A  57      -5.763  -8.827   7.403  1.00  0.00
ATOM    228  O   GLY A  57      -6.903  -8.373   7.298  1.00  0.00
ATOM    229  N   GLY A  58      -5.482 -10.107   7.754  1.00  0.00
ATOM    230  CA  GLY A  58      -6.554 -11.059   8.018  1.00  0.00
ATOM    231  C   GLY A  58      -7.347 -10.665   9.257  1.00  0.00
ATOM    232  O   GLY A  58      -8.576 -10.741   9.270  1.00  0.00
ATOM    233  N   GLY A  59      -6.636 -10.190  10.266  1.00  0.00
ATOM    234  CA  GLY A  59      -7.291  -9.749  11.491  1.00  0.00
ATOM    235  C   GLY A  59      -8.153  -8.518  11.242  1.00  0.00
ATOM    236  O   GLY A  59      -9.268  -8.414  11.755  1.00  0.00
ATOM    237  N   GLY A  60      -7.616  -7.586  10.410  1.00  0.00
ATOM    238  CA  GLY A  60      -8.345  -6.374  10.057  1.00  0.00
ATOM    239  C   GLY A  60      -9.623  -6.702   9.296  1.00  0.00
ATOM    240  O   GLY A  60     -10.672  -6.107   9.540  1.00  0.00
ATOM    241  N   GLY A  61      -9.480  -7.586   8.286  1.00  0.00
ATOM    242  CA  GLY A  61     -10.625  -7.998   7.483  1.00  0.00
ATOM    243  C   GLY A  61     -11.672  -8.701   8.336  1.00  0.00
ATOM    244  O   GLY A  61     -12.873  -8.502   8.152  1.00  0.00
ATOM    245  N   GLY A  62     -11.207  -9.525   9.284  1.00  0.00
ATOM    246  CA  GLY A  62     -12.107 -10.240  10.180  1.00  0.00
ATOM    247  C   GLY A  62     -12.931  -9.273  11.020  1.00  0.00
ATOM    248  O   GLY A  62     -14.129  -9.476  11.223  1.00  0.00
ATOM    249  N   GLY A  63     -12.283  -8.183  11.425  1.00  0.00
ATOM    250  CA  GLY A  63     -12.984  -7.173  12.210  1.00  0.00
ATOM    251  C   GLY A  63     -13.937  -6.363  11.340  1.00  0.00
ATOM    252  O   GLY A  63     -15.038  -6.016  11.766  1.00  0.00
ATOM    253  N   GLY A  64     -13.617  -6.273  10.037  1.00  0.00
ATOM    254  CA  GLY A  64     -14.420  -5.516   9.085  1.00  0.00
ATOM    255  C   GLY A  64     -15.616  -6.327   8.605  1.00  0.00
ATOM    256  O   GLY A  64     -16.716  -5.797   8.448  1.00  0.00
ATOM    257  N   GLY A  65     -15.375  -7.545   8.151  1.00  0.00
ATOM    258  CA  GLY A  65     -16.422  -8.412   7.625  1.00  0.00
ATOM    259  C   GLY A  65     -16.746  -9.537   8.598  1.00  0.00
ATOM    260  O   GLY A  65     -15.999 -10.509   8.711  1.00  0.00
ATOM    261  N   GLY A  66     -17.908  -9.428   9.215  1.00  0.00
ATOM    262  CA  GLY A  66     -18.301 -10.401  10.227  1.00  0.00
ATOM    263  C   GLY A  66     -18.590 -11.760   9.602  1.00  0.00
ATOM    264  O   GLY A  66     -18.250 -12.799  10.167  1.00  0.00
ATOM    265  N   GLY A  67     -19.174 -11.756   8.384  1.00  0.00
ATOM    266  CA  GLY A  67     -19.513 -12.991   7.687  1.00  0.00
ATOM    267  C   GLY A  67     -18.269 -13.826   7.411  1.00  0.00
ATOM    268  O   GLY A  67     -18.294 -15.051   7.527  1.00  0.00
ATOM    269  N   GLY A  68     -17.163 -13.292   7.244  1.00  0.00
ATOM    270  CA  GLY A  68     -15.910 -13.985   6.968  1.00  0.00
ATOM    271  C   GLY A  68     -14.981 -13.945   8.174  1.00  0.00
ATOM    272  O   GLY A  68     -14.058 -14.752   8.286  1.00  0.00
ATOM    273  N   GLY A  69     -15.441 -13.574   9.296  1.00  0.00
ATOM    274  CA  GLY A  69     -14.659 -13.344  10.505  1.00  0.00
ATOM    275  C   GLY A  69     -13.954 -14.618  10.955  1.00  0.00
ATOM    276  O   GLY A  69     -12.786 -14.589  11.341  1.00  0.00
ATOM    277  N   GLY A  70     -14.645 -15.721  11.081  1.00  0.00
ATOM    278  CA  GLY A  70     -14.068 -16.978  11.543  1.00  0.00
ATOM    279  C   GLY A  70     -12.995 -17.477  10.584  1.00  0.00
ATOM    280  O   GLY A  70     -11.941 -17.950  11.009  1.00  0.00
ATOM    281  N   GLY A  71     -13.255 -17.398   9.295  1.00  0.00
ATOM    282  CA  GLY A  71     -12.309 -17.845   8.279  1.00  0.00
ATOM    283  C   GLY A  71     -11.048 -16.991   8.287  1.00  0.00
ATOM    284  O   GLY A  71      -9.937 -17.507   8.171  1.00  0.00
ATOM    285  N   GLY A  72     -11.264 -15.664   8.370  1.00  0.00
ATOM    286  CA  GLY A  72     -10.140 -14.735   8.378  1.00  0.00
ATOM    287  C   GLY A  72      -9.302 -14.896   9.640  1.00  0.00
ATOM    288  O   GLY A  72      -8.073 -14.843   9.591  1.00  0.00
ATOM    289  N   GLY A  73      -9.940 -15.110  10.768  1.00  0.00
ATOM    290  CA  GLY A  73      -9.246 -15.328  12.031  1.00  0.00
ATOM    291  C   GLY A  73      -8.418 -16.605  11.992  1.00  0.00
ATOM    292  O   GLY A  73      -7.297 -16.646  12.499  1.00  0.00
ATOM    293  N   GLY A  74      -8.982 -17.676  11.414  1.00  0.00
ATOM    294  CA  GLY A  74      -8.277 -18.944  11.264  1.00  0.00
ATOM    295  C   GLY A  74      -7.030 -18.783  10.405  1.00  0.00
ATOM    296  O   GLY A  74      -5.973 -19.331  10.719  1.00  0.00
ATOM    297  N   GLY A  75      -7.173 -18.091   9.276  1.00  0.00
ATOM    298  CA  GLY A  75      -6.048 -17.838   8.384  1.00  0.00
ATOM    299  C   GLY A  75      -4.971 -17.012   9.076  1.00  0.00
ATOM    300  O   GLY A  75      -3.778 -17.263   8.908  1.00  0.00
ATOM    301  N   GLY A  76      -5.435 -15.984   9.829  1.00  0.00
ATOM    302  CA  GLY A  76      -4.499 -15.153  10.575  1.00  0.00
ATOM    303  C   GLY A  76      -3.704 -15.981  11.577  1.00  0.00
ATOM    304  O   GLY A  76      -2.498 -15.793  11.734  1.00  0.00
ATOM    305  N   GLY A  77      -4.387 -16.932  12.215  1.00  0.00
ATOM    306  CA  GLY A  77      -3.731 -17.819  13.168  1.00  0.00
ATOM    307  C   GLY A  77      -2.705 -18.708  12.476  1.00  0.00
ATOM    308  O   GLY A  77      -1.608 -18.922  12.990  1.00  0.00
ATOM    309  N   GLY A  78      -3.086 -19.231  11.275  1.00  0.00
ATOM    310  CA  GLY A  78      -2.182 -20.069  10.497  1.00  0.00
ATOM    311  C   GLY A  78      -0.931 -19.301  10.090  1.00  0.00
ATOM    312  O   GLY A  78       0.179 -19.830  10.143  1.00  0.00
ATOM    313  N   GLY A  79      -1.137 -18.064   9.611  1.00  0.00
ATOM    314  CA  GLY A  79      -0.021 -17.218   9.206  1.00  0.00
ATOM    315  C   GLY A  79       0.913 -16.939  10.377  1.00  0.00
ATOM    316  O   GLY A  79       2.134 -16.952  10.226  1.00  0.00
ATOM    317  N   GLY A  80       0.295 -16.682  11.533  1.00  0.00
ATOM    318  CA  GLY A  80       1.068 -16.445  12.747  1.00  0.00
ATOM    319  C   GLY A  80       1.879 -17.676  13.132  1.00  0.00
ATOM    320  O   GLY A  80       3.037 -17.566  13.534  1.00  0.00
ATOM    321  N   GLY A  81       1.251 -18.863  13.001  1.00  0.00
ATOM    322  CA  GLY A  81       1.922 -20.124  13.296  1.00  0.00
ATOM    323  C   GLY A  81       3.110 -20.346  12.369  1.00  0.00
ATOM    324  O   GLY A  81       4.177 -20.780  12.804  1.00  0.00
ATOM    325  N   GLY A  82       2.897 -20.128  11.066  1.00  0.00
ATOM    326  CA  GLY A  82       3.958 -20.273  10.077  1.00  0.00
ATOM    327  C   GLY A  82       5.110 -19.318  10.362  1.00  0.00
ATOM    328  O   GLY A  82       6.279 -19.687  10.247  1.00  0.00
ATOM    329  N   GLY A  83       4.734 -18.080  10.720  1.00  0.00
ATOM    330  CA  GLY A  83       5.742 -17.074  11.032  1.00  0.00
ATOM    331  C   GLY A  83       6.573 -17.482  12.241  1.00  0.00
ATOM    332  O   GLY A  83       7.791 -17.306  12.258  1.00  0.00
ATOM    333  N   GLY A  84       5.882 -18.039  13.242  1.00  0.00
ATOM    334  CA  GLY A  84       6.553 -18.523  14.442  1.00  0.00
ATOM    335  C   GLY A  84       7.523 -19.651  14.114  1.00  0.00
ATOM    336  O   GLY A  84       8.634 -19.700  14.641  1.00  0.00
ATOM    337  N   GLY A  85       7.080 -20.550  13.212  1.00  0.00
ATOM    338  CA  GLY A  85       7.921 -21.657  12.771  1.00  0.00
ATOM    339  C   GLY A  85       9.162 -21.150  12.047  1.00  0.00
ATOM    340  O   GLY A  85      10.262 -21.664  12.247  1.00  0.00
ATOM    341  N   GLY A  86       8.958 -20.152  11.171  1.00  0.00
ATOM    342  CA  GLY A  86      10.075 -19.564  10.441  1.00  0.00
ATOM    343  C   GLY A  86      11.079 -18.926  11.392  1.00  0.00
ATOM    344  O   GLY A  86      12.290 -19.048  11.205  1.00  0.00
ATOM    345  N   GLY A  87      10.540 -18.158  12.343  1.00  0.00
ATOM    346  CA  GLY A  87      11.398 -17.484  13.310  1.00  0.00
ATOM    347  C   GLY A  87      12.110 -18.488  14.208  1.00  0.00
ATOM    348  O   GLY A  87      13.276 -18.305  14.558  1.00  0.00
ATOM    349  N   GLY A  88      11.494 -19.581  14.501  1.00  0.00
ATOM    350  CA  GLY A  88      12.085 -20.630  15.324  1.00  0.00
ATOM    351  C   GLY A  88      13.165 -21.386  14.561  1.00  0.00
ATOM    352  O   GLY A  88      14.192 -21.760  15.127  1.00  0.00
ATOM    353  N   GLY A  89      12.987 -21.604  13.324  1.00  0.00
ATOM    354  CA  GLY A  89      14.004 -22.277  12.527  1.00  0.00
ATOM    355  C   GLY A  89      15.200 -21.368  12.277  1.00  0.00
ATOM    356  O   GLY A  89      16.349 -21.808  12.329  1.00  0.00
ATOM    357  N   ALA B  90      16.396   5.017  34.938  1.00  1.00
ATOM    358  CA  ALA B  90      14.946   5.058  35.080  1.00  1.00
ATOM    359  C   ALA B  90      14.260   4.332  33.929  1.00  1.00
ATOM    360  O   ALA B  90      14.715   4.390  32.787  1.00  1.00
ATOM    361  N   ASP B  91      13.114   3.662  34.195  1.00  1.00
ATOM    362  CA  ASP B  91      12.399   3.001  33.110  1.00  1.00
ATOM    363  C   ASP B  91      12.047   3.986  32.002  1.00  1.00
ATOM    364  O   ASP B  91      11.670   5.127  32.268  1.00  1.00
ATOM    365  N   THR B  92      11.788   3.382  30.783  1.00  1.00
ATOM    366  CA  THR B  92      11.432   4.177  29.614  1.00  1.00
ATOM    367  C   THR B  92      10.445   3.434  28.723  1.00  1.00
ATOM    368  O   THR B  92      10.475   2.207  28.635  1.00  1.00
ATOM    369  N   ILE B  93       9.730   4.145  27.941  1.00  1.00
ATOM    370  CA  ILE B  93       8.843   3.733  26.860  1.00  1.00
ATOM    371  C   ILE B  93       8.946   4.681  25.672  1.00  1.00
ATOM    372  O   ILE B  93       9.025   5.898  25.841  1.00  1.00
ATOM    373  N   CYS B  94       9.145   4.167  24.502  1.00  1.00
ATOM    374  CA  CYS B  94       9.260   4.931  23.266  1.00  1.00
ATOM    375  C   CYS B  94       8.173   4.539  22.273  1.00  1.00
ATOM    376  O   CYS B  94       7.834   3.363  22.142  1.00  1.00
ATOM    377  N   ILE B  95       7.585   5.614  21.580  1.00  1.00
ATOM    378  CA  ILE B  95       6.653   5.405  20.479  1.00  1.00
ATOM    379  C   ILE B  95       7.374   5.411  19.137  1.00  1.00
ATOM    380  O   ILE B  95       8.146   6.323  18.841  1.00  1.00
ATOM    381  N   GLY B  96       7.332   4.324  18.405  1.00  1.00
ATOM    382  CA  GLY B  96       8.084   4.236  17.159  1.00  1.00
ATOM    383  C   GLY B  96       7.191   3.796  16.006  1.00  1.00
ATOM    384  O   GLY B  96       6.027   3.448  16.208  1.00  1.00
ATOM    385  N   TYR B  97       7.882   3.221  14.954  1.00  1.00
ATOM    386  CA  TYR B  97       7.271   2.697  13.738  1.00  1.00
ATOM    387  C   TYR B  97       8.073   1.529  13.178  1.00  1.00
ATOM    388  O   TYR B  97       9.297   1.487  13.304  1.00  1.00
ATOM    389  N   HIS B  98       7.403   0.700  12.345  1.00  1.00
ATOM    390  CA  HIS B  98       8.015  -0.463  11.713  1.00  1.00
ATOM    391  C   HIS B  98       9.062  -0.045  10.688  1.00  1.00
ATOM    392  O   HIS B  98       8.874   0.924   9.954  1.00  1.00
ATOM    393  N   ALA B  99      10.057  -0.879  10.527  1.00  1.00
ATOM    394  CA  ALA B  99      11.067  -0.902   9.476  1.00  1.00
ATOM    395  C   ALA B  99      11.440  -2.331   9.102  1.00  1.00
ATOM    396  O   ALA B  99      11.440  -3.225   9.949  1.00  1.00
ATOM    397  N   ASN B 100      11.713  -2.597   7.887  1.00  1.00
ATOM    398  CA  ASN B 100      12.103  -3.923   7.423  1.00  1.00
ATOM    399  C   ASN B 100      13.195  -3.836   6.364  1.00  1.00
ATOM    400  O   ASN B 100      13.430  -2.775   5.786  1.00  1.00
ATOM    401  N   ASN B 101      13.438  -4.910   5.645  1.00  1.00
ATOM    402  CA  ASN B 101      14.472  -5.018   4.623  1.00  1.00
ATOM    403  C   ASN B 101      13.896  -4.798   3.230  1.00  1.00
ATOM    404  O   ASN B 101      14.635  -4.599   2.266  1.00  1.00
ATOM    405  N   SER B 102      12.783  -4.246   3.084  1.00  1.00
ATOM    406  CA  SER B 102      12.193  -3.918   1.791  1.00  1.00
ATOM    407  C   SER B 102      13.017  -2.866   1.061  1.00  1.00
ATOM    408  O   SER B 102      13.429  -1.866   1.650  1.00  1.00
ATOM    409  N   THR B 103      13.169  -3.055  -0.254  1.00  1.00
ATOM    410  CA  THR B 103      13.886  -2.092  -1.082  1.00  1.00
ATOM    411  C   THR B 103      12.979  -1.508  -2.158  1.00  1.00
ATOM    412  O   THR B 103      13.260  -0.444  -2.709  1.00  1.00
ATOM    413  N   ASP B 104      11.660  -1.843  -2.054  1.00  1.00
ATOM    414  CA  ASP B 104      10.657  -1.277  -2.949  1.00  1.00
ATOM    415  C   ASP B 104      10.541   0.230  -2.764  1.00  1.00
ATOM    416  O   ASP B 104      10.596   0.734  -1.642  1.00  1.00
ATOM    417  N   THR B 105      10.379   0.930  -3.897  1.00  1.00
ATOM    418  CA  THR B 105      10.229   2.380  -3.874  1.00  1.00
ATOM    419  C   THR B 105       8.958   2.813  -4.593  1.00  1.00
ATOM    420  O   THR B 105       8.551   2.198  -5.579  1.00  1.00
ATOM    421  N   VAL B 106       8.459   3.915  -4.218  1.00  1.00
ATOM    422  CA  VAL B 106       7.324   4.610  -4.814  1.00  1.00
ATOM    423  C   VAL B 106       7.635   6.086  -5.030  1.00  1.00
ATOM    424  O   VAL B 106       8.394   6.688  -4.271  1.00  1.00
ATOM    425  N   ASP B 107       6.923   6.730  -5.870  1.00  1.00
ATOM    426  CA  ASP B 107       6.980   8.174  -6.058  1.00  1.00
ATOM    427  C   ASP B 107       5.740   8.853  -5.491  1.00  1.00
ATOM    428  O   ASP B 107       4.644   8.293  -5.524  1.00  1.00
ATOM    429  N   THR B 108       5.957  10.059  -5.008  1.00  1.00
ATOM    430  CA  THR B 108       4.880  10.956  -4.604  1.00  1.00
ATOM    431  C   THR B 108       4.893  12.237  -5.428  1.00  1.00
ATOM    432  O   THR B 108       5.941  12.663  -5.915  1.00  1.00
ATOM    433  N   VAL B 109       4.126  13.168  -5.216  1.00  1.00
ATOM    434  CA  VAL B 109       4.186  14.468  -5.872  1.00  1.00
ATOM    435  C   VAL B 109       5.372  15.282  -5.373  1.00  1.00
ATOM    436  O   VAL B 109       6.039  15.967  -6.150  1.00  1.00
ATOM    437  N   LEU B 110       5.775  15.165  -4.215  1.00  1.00
ATOM    438  CA  LEU B 110       6.868  15.922  -3.618  1.00  1.00
ATOM    439  C   LEU B 110       8.165  15.120  -3.630  1.00  1.00
ATOM    440  O   LEU B 110       9.250  15.678  -3.795  1.00  1.00
ATOM    441  N   GLU B 111       8.298  13.993  -3.908  1.00  1.00
ATOM    442  CA  GLU B 111       9.399  13.072  -3.652  1.00  1.00
ATOM    443  C   GLU B 111       9.395  11.918  -4.646  1.00  1.00
ATOM    444  O   GLU B 111       8.362  11.290  -4.877  1.00  1.00
ATOM    445  N   LYS B 112      10.565  11.647  -5.231  1.00  1.00
ATOM    446  CA  LYS B 112      10.758  10.470  -6.070  1.00  1.00
ATOM    447  C   LYS B 112      11.634   9.436  -5.376  1.00  1.00
ATOM    448  O   LYS B 112      12.684   9.767  -4.824  1.00  1.00
ATOM    449  N   ASN B 113      11.222   8.103  -5.626  1.00  1.00
ATOM    450  CA  ASN B 113      12.147   7.066  -5.182  1.00  1.00
ATOM    451  C   ASN B 113      12.175   6.967  -3.663  1.00  1.00
ATOM    452  O   ASN B 113      13.243   6.988  -3.049  1.00  1.00
ATOM    453  N   VAL B 114      11.011   7.060  -2.985  1.00  1.00
ATOM    454  CA  VAL B 114      10.826   6.775  -1.567  1.00  1.00
ATOM    455  C   VAL B 114      10.784   5.274  -1.308  1.00  1.00
ATOM    456  O   VAL B 114       9.982   4.554  -1.903  1.00  1.00
ATOM    457  N   THR B 115      11.830   4.791  -0.503  1.00  1.00
ATOM    458  CA  THR B 115      11.758   3.395  -0.086  1.00  1.00
ATOM    459  C   THR B 115      10.710   3.199   1.002  1.00  1.00
ATOM    460  O   THR B 115      10.693   3.920   1.999  1.00  1.00
ATOM    461  N   VAL B 116       9.842   2.239   0.845  1.00  1.00
ATOM    462  CA  VAL B 116       8.728   2.006   1.756  1.00  1.00
ATOM    463  C   VAL B 116       8.718   0.567   2.256  1.00  1.00
ATOM    464  O   VAL B 116       9.084  -0.356   1.529  1.00  1.00
ATOM    465  N   THR B 117       8.059   0.315   3.415  1.00  1.00
ATOM    466  CA  THR B 117       7.985  -1.014   4.010  1.00  1.00
ATOM    467  C   THR B 117       7.019  -1.908   3.244  1.00  1.00
ATOM    468  O   THR B 117       7.277  -3.096   3.051  1.00  1.00
ATOM    469  N   HIS B 118       6.039  -1.594   2.724  1.00  1.00
ATOM    470  CA  HIS B 118       5.002  -2.334   2.015  1.00  1.00
ATOM    471  C   HIS B 118       4.422  -1.511   0.871  1.00  1.00
ATOM    472  O   HIS B 118       4.268  -0.295   0.984  1.00  1.00
ATOM    473  N   SER B 119       4.217  -2.200  -0.254  1.00  1.00
ATOM    474  CA  SER B 119       3.660  -1.611  -1.465  1.00  1.00
ATOM    475  C   SER B 119       3.086  -2.681  -2.384  1.00  1.00
ATOM    476  O   SER B 119       3.505  -3.838  -2.344  1.00  1.00
ATOM    477  N   VAL B 120       2.364  -2.321  -3.368  1.00  1.00
ATOM    478  CA  VAL B 120       1.713  -3.194  -4.338  1.00  1.00
ATOM    479  C   VAL B 120       1.866  -2.656  -5.754  1.00  1.00
ATOM    480  O   VAL B 120       1.716  -1.458  -5.993  1.00  1.00
ATOM    481  N   ASN B 121       2.278  -3.600  -6.714  1.00  1.00
ATOM    482  CA  ASN B 121       2.298  -3.190  -8.113  1.00  1.00
ATOM    483  C   ASN B 121       0.898  -3.217  -8.715  1.00  1.00
ATOM    484  O   ASN B 121       0.178  -4.208  -8.591  1.00  1.00
ATOM    485  N   LEU B 122       0.495  -2.109  -9.369  1.00  1.00
ATOM    486  CA  LEU B 122      -0.817  -2.001  -9.996  1.00  1.00
ATOM    487  C   LEU B 122      -0.714  -2.115 -11.513  1.00  1.00
ATOM    488  O   LEU B 122      -1.686  -2.457 -12.187  1.00  1.00
ATOM    489  N   LEU B 123       0.363  -2.272 -12.058  1.00  1.00
ATOM    490  CA  LEU B 123       0.676  -2.354 -13.480  1.00  1.00
ATOM    491  C   LEU B 123       1.214  -3.733 -13.848  1.00  1.00
ATOM    492  O   LEU B 123       2.193  -4.203 -13.268  1.00  1.00
ATOM    493  N   GLU B 124       0.321  -4.483 -14.633  1.00  1.00
ATOM    494  CA  GLU B 124       0.729  -5.787 -15.142  1.00  1.00
ATOM    495  C   GLU B 124       1.581  -5.646 -16.397  1.00  1.00
ATOM    496  O   GLU B 124       1.245  -4.886 -17.306  1.00  1.00
ATOM    497  N   ASP B 125       2.747  -6.324 -16.400  1.00  1.00
ATOM    498  CA  ASP B 125       3.657  -6.239 -17.536  1.00  1.00
ATOM    499  C   ASP B 125       4.082  -7.625 -18.006  1.00  1.00
ATOM    500  O   ASP B 125       4.482  -7.805 -19.156  1.00  1.00
ATOM    501  N   SER B 126       3.500  -8.630 -17.472  1.00  1.00
ATOM    502  CA  SER B 126       3.738 -10.042 -17.747  1.00  1.00
ATOM    503  C   SER B 126       2.573 -10.658 -18.512  1.00  1.00
ATOM    504  O   SER B 126       1.410 -10.421 -18.186  1.00  1.00
ATOM    505  N   HIS B 127       2.855 -11.271 -19.610  1.00  1.00
ATOM    506  CA  HIS B 127       1.963 -12.121 -20.389  1.00  1.00
ATOM    507  C   HIS B 127       2.586 -13.487 -20.643  1.00  1.00
ATOM    508  O   HIS B 127       3.789 -13.597 -20.879  1.00  1.00
ATOM    509  N   ASN B 128       1.997 -14.467 -20.878  1.00  1.00
ATOM    510  CA  ASN B 128       2.454 -15.834 -21.094  1.00  1.00
ATOM    511  C   ASN B 128       2.889 -16.048 -22.538  1.00  1.00
ATOM    512  O   ASN B 128       3.589 -17.012 -22.849  1.00  1.00
ATOM    513  N   GLY B 129       2.992 -15.252 -23.377  1.00  1.00
ATOM    514  CA  GLY B 129       3.537 -15.303 -24.728  1.00  1.00
ATOM    515  C   GLY B 129       2.847 -16.375 -25.561  1.00  1.00
ATOM    516  O   GLY B 129       3.456 -16.973 -26.448  1.00  1.00
ATOM    517  N   LYS B 130       1.629 -16.715 -25.367  1.00  1.00
ATOM    518  CA  LYS B 130       0.868 -17.753 -26.053  1.00  1.00
ATOM    519  C   LYS B 130      -0.506 -17.245 -26.469  1.00  1.00
ATOM    520  O   LYS B 130      -1.125 -16.450 -25.761  1.00  1.00
ATOM    521  N   LEU B 131      -1.012 -17.738 -27.663  1.00  1.00
ATOM    522  CA  LEU B 131      -2.443 -17.630 -27.921  1.00  1.00
ATOM    523  C   LEU B 131      -3.218 -18.730 -27.203  1.00  1.00
ATOM    524  O   LEU B 131      -2.853 -19.904 -27.270  1.00  1.00
ATOM    525  N   CYS B 132      -4.215 -18.396 -26.486  1.00  1.00
ATOM    526  CA  CYS B 132      -4.950 -19.323 -25.633  1.00  1.00
ATOM    527  C   CYS B 132      -6.431 -19.342 -25.989  1.00  1.00
ATOM    528  O   CYS B 132      -6.997 -18.324 -26.387  1.00  1.00
ATOM    529  N   ARG B 133      -7.154 -20.405 -25.526  1.00  1.00
ATOM    530  CA  ARG B 133      -8.610 -20.333 -25.556  1.00  1.00
ATOM    531  C   ARG B 133      -9.129 -19.277 -24.588  1.00  1.00
ATOM    532  O   ARG B 133      -8.622 -19.139 -23.475  1.00  1.00
ATOM    533  N   LEU B 134     -10.289 -18.693 -24.985  1.00  1.00
ATOM    534  CA  LEU B 134     -11.005 -17.779 -24.102  1.00  1.00
ATOM    535  C   LEU B 134     -12.244 -18.442 -23.510  1.00  1.00
ATOM    536  O   LEU B 134     -13.138 -18.873 -24.238  1.00  1.00
ATOM    537  N   LYS B 135     -12.320 -18.544 -22.147  1.00  1.00
ATOM    538  CA  LYS B 135     -13.548 -19.120 -21.612  1.00  1.00
ATOM    539  C   LYS B 135     -13.786 -20.520 -22.162  1.00  1.00
ATOM    540  O   LYS B 135     -14.928 -20.942 -22.339  1.00  1.00
ATOM    541  N   GLY B 136     -12.668 -21.232 -22.698  1.00  1.00
ATOM    542  CA  GLY B 136     -12.739 -22.634 -23.090  1.00  1.00
ATOM    543  C   GLY B 136     -12.846 -22.779 -24.603  1.00  1.00
ATOM    544  O   GLY B 136     -12.559 -23.841 -25.156  1.00  1.00
ATOM    545  N   ILE B 137     -13.024 -21.840 -25.355  1.00  1.00
ATOM    546  CA  ILE B 137     -13.176 -21.825 -26.805  1.00  1.00
ATOM    547  C   ILE B 137     -11.899 -21.353 -27.488  1.00  1.00
ATOM    548  O   ILE B 137     -11.348 -20.308 -27.141  1.00  1.00
ATOM    549  N   ALA B 138     -11.410 -22.191 -28.487  1.00  1.00
ATOM    550  CA  ALA B 138     -10.218 -21.830 -29.245  1.00  1.00
ATOM    551  C   ALA B 138     -10.542 -20.807 -30.326  1.00  1.00
ATOM    552  O   ALA B 138     -11.549 -20.924 -31.023  1.00  1.00
ATOM    553  N   PRO B 139      -9.588 -19.882 -30.580  1.00  1.00
ATOM    554  CA  PRO B 139      -9.740 -18.937 -31.680  1.00  1.00
ATOM    555  C   PRO B 139      -9.753 -19.653 -33.024  1.00  1.00
ATOM    556  O   PRO B 139      -8.986 -20.590 -33.247  1.00  1.00
ATOM    557  N   SER B 140     -17.502 -22.032 -35.019  1.00  1.00
ATOM    558  CA  SER B 140     -17.436 -21.296 -33.762  1.00  1.00
ATOM    559  C   SER B 140     -15.994 -20.985 -33.380  1.00  1.00
ATOM    560  O   SER B 140     -15.102 -21.815 -33.556  1.00  1.00
ATOM    561  N   TRP B 141     -15.833 -19.817 -32.832  1.00  1.00
ATOM    562  CA  TRP B 141     -14.545 -19.363 -32.323  1.00  1.00
ATOM    563  C   TRP B 141     -14.716 -18.211 -31.340  1.00  1.00
ATOM    564  O   TRP B 141     -15.599 -17.369 -31.504  1.00  1.00
ATOM    565  N   SER B 142     -13.665 -17.969 -30.520  1.00  1.00
ATOM    566  CA  SER B 142     -13.706 -16.932 -29.495  1.00  1.00
ATOM    567  C   SER B 142     -13.043 -15.651 -29.981  1.00  1.00
ATOM    568  O   SER B 142     -13.349 -14.560 -29.499  1.00  1.00
ATOM    569  N   TYR B 143     -12.505 -15.552 -30.925  1.00  1.00
ATOM    570  CA  TYR B 143     -11.781 -14.503 -31.633  1.00  1.00
ATOM    571  C   TYR B 143     -11.190 -15.025 -32.936  1.00  1.00
ATOM    572  O   TYR B 143     -10.813 -16.192 -33.034  1.00  1.00
ATOM    573  N   ILE B 144     -10.889 -14.081 -33.848  1.00  1.00
ATOM    574  CA  ILE B 144     -10.120 -14.369 -35.052  1.00  1.00
ATOM    575  C   ILE B 144      -8.802 -13.605 -35.060  1.00  1.00
ATOM    576  O   ILE B 144      -8.748 -12.437 -34.673  1.00  1.00
ATOM    577  N   SER B 145     -16.926  -8.995 -36.583  1.00  1.00
ATOM    578  CA  SER B 145     -16.202  -9.075 -35.320  1.00  1.00
ATOM    579  C   SER B 145     -17.132  -9.460 -34.176  1.00  1.00
ATOM    580  O   SER B 145     -16.692  -9.996 -33.159  1.00  1.00
ATOM    581  N   SER B 146     -18.349  -9.417 -34.309  1.00  1.00
ATOM    582  CA  SER B 146     -19.355  -9.753 -33.309  1.00  1.00
ATOM    583  C   SER B 146     -20.102 -11.026 -33.687  1.00  1.00
ATOM    584  O   SER B 146     -20.823 -11.600 -32.870  1.00  1.00
ATOM    585  N   VAL B 147     -19.547 -11.831 -34.460  1.00  1.00
ATOM    586  CA  VAL B 147     -19.954 -13.192 -34.787  1.00  1.00
ATOM    587  C   VAL B 147     -19.152 -14.213 -33.990  1.00  1.00
ATOM    588  O   VAL B 147     -17.925 -14.252 -34.070  1.00  1.00
ATOM    589  N   SER B 148     -19.872 -15.089 -33.228  1.00  1.00
ATOM    590  CA  SER B 148     -19.220 -16.104 -32.409  1.00  1.00
ATOM    591  C   SER B 148     -19.312 -17.479 -33.057  1.00  1.00
ATOM    592  O   SER B 148     -18.444 -18.329 -32.859  1.00  1.00
ATOM    593  N   SER B 149     -20.147 -17.890 -33.666  1.00  1.00
ATOM    594  CA  SER B 149     -20.226 -19.123 -34.439  1.00  1.00
ATOM    595  C   SER B 149     -20.909 -18.889 -35.781  1.00  1.00
ATOM    596  O   SER B 149     -21.818 -18.066 -35.890  1.00  1.00
ATOM    597  N   SER B 150     -24.572 -16.286 -35.748  1.00  1.00
ATOM    598  CA  SER B 150     -24.743 -16.270 -34.300  1.00  1.00
ATOM    599  C   SER B 150     -23.896 -15.179 -33.657  1.00  1.00
ATOM    600  O   SER B 150     -22.700 -15.070 -33.924  1.00  1.00
ATOM    601  N   ARG B 151     -24.571 -14.165 -33.150  1.00  1.00
ATOM    602  CA  ARG B 151     -23.886 -13.005 -32.594  1.00  1.00
ATOM    603  C   ARG B 151     -23.455 -13.257 -31.155  1.00  1.00
ATOM    604  O   ARG B 151     -24.191 -13.858 -30.373  1.00  1.00
ATOM    605  N   GLY B 152     -22.327 -12.633 -30.810  1.00  1.00
ATOM    606  CA  GLY B 152     -21.753 -12.650 -29.470  1.00  1.00
ATOM    607  C   GLY B 152     -20.890 -11.419 -29.224  1.00  1.00
ATOM    608  O   GLY B 152     -20.117 -11.008 -30.090  1.00  1.00
ATOM    609  N   PHE B 153     -21.014 -10.806 -28.083  1.00  1.00
ATOM    610  CA  PHE B 153     -20.179  -9.664 -27.730  1.00  1.00
ATOM    611  C   PHE B 153     -18.818 -10.115 -27.217  1.00  1.00
ATOM    612  O   PHE B 153     -18.727 -10.994 -26.360  1.00  1.00
ATOM    613  N   GLY B 154     -17.768  -9.157 -27.678  1.00  1.00
ATOM    614  CA  GLY B 154     -16.469  -9.371 -27.052  1.00  1.00
ATOM    615  C   GLY B 154     -15.530 -10.134 -27.977  1.00  1.00
ATOM    616  O   GLY B 154     -14.326 -10.209 -27.732  1.00  1.00
ATOM    617  N   SER B 155     -16.026 -10.649 -29.101  1.00  1.00
ATOM    618  CA  SER B 155     -15.145 -11.170 -30.140  1.00  1.00
ATOM    619  C   SER B 155     -14.477 -10.040 -30.912  1.00  1.00
ATOM    620  O   SER B 155     -15.088  -9.002 -31.167  1.00  1.00
ATOM    621  N   GLY B 156     -13.582 -10.425 -31.809  1.00  1.00
ATOM    622  CA  GLY B 156     -12.793  -9.457 -32.561  1.00  1.00
ATOM    623  C   GLY B 156     -11.811 -10.153 -33.494  1.00  1.00
ATOM    624  O   GLY B 156     -11.479 -11.323 -33.301  1.00  1.00
ATOM    625  N   ILE B 157     -11.195  -9.411 -34.347  1.00  1.00
ATOM    626  CA  ILE B 157     -10.070  -9.851 -35.164  1.00  1.00
ATOM    627  C   ILE B 157      -8.778  -9.165 -34.738  1.00  1.00
ATOM    628  O   ILE B 157      -8.742  -7.949 -34.552  1.00  1.00
ATOM    629  N   ILE B 158      -7.786  -9.969 -34.454  1.00  1.00
ATOM    630  CA  ILE B 158      -6.457  -9.497 -34.085  1.00  1.00
ATOM    631  C   ILE B 158      -5.399 -10.027 -35.043  1.00  1.00
ATOM    632  O   ILE B 158      -5.496 -11.153 -35.529  1.00  1.00
ATOM    633  N   THR B 159      -4.363  -9.359 -35.233  1.00  1.00
ATOM    634  CA  THR B 159      -3.142  -9.820 -35.882  1.00  1.00
ATOM    635  C   THR B 159      -2.061 -10.140 -34.858  1.00  1.00
ATOM    636  O   THR B 159      -1.757  -9.325 -33.986  1.00  1.00
ATOM    637  N   SER B 160      -1.475 -11.413 -35.057  1.00  1.00
ATOM    638  CA  SER B 160      -0.568 -11.852 -34.003  1.00  1.00
ATOM    639  C   SER B 160       0.534 -12.744 -34.559  1.00  1.00
ATOM    640  O   SER B 160       0.297 -13.552 -35.458  1.00  1.00
ATOM    641  N   ASN B 161       1.701 -12.675 -33.902  1.00  1.00
ATOM    642  CA  ASN B 161       2.802 -13.547 -34.294  1.00  1.00
ATOM    643  C   ASN B 161       3.016 -14.656 -33.272  1.00  1.00
ATOM    644  O   ASN B 161       3.727 -15.626 -33.535  1.00  1.00
ATOM    645  N   ALA B 162       2.302 -14.739 -32.298  1.00  1.00
ATOM    646  CA  ALA B 162       2.295 -15.746 -31.245  1.00  1.00
ATOM    647  C   ALA B 162       1.820 -17.093 -31.774  1.00  1.00
ATOM    648  O   ALA B 162       0.893 -17.162 -32.580  1.00  1.00
ATOM    649  N   SER B 163       2.149 -18.186 -30.998  1.00  1.00
ATOM    650  CA  SER B 163       1.693 -19.524 -31.357  1.00  1.00
ATOM    651  C   SER B 163       0.559 -19.982 -30.448  1.00  1.00
ATOM    652  O   SER B 163       0.598 -19.770 -29.236  1.00  1.00
ATOM    653  N   MET B 164      -0.353 -20.825 -31.034  1.00  1.00
ATOM    654  CA  MET B 164      -1.415 -21.390 -30.210  1.00  1.00
ATOM    655  C   MET B 164      -0.884 -22.496 -29.307  1.00  1.00
ATOM    656  O   MET B 164      -0.159 -23.383 -29.758  1.00  1.00
ATOM    657  N   HIS B 165      -1.225 -22.470 -28.078  1.00  1.00
ATOM    658  CA  HIS B 165      -0.942 -23.492 -27.078  1.00  1.00
ATOM    659  C   HIS B 165      -2.225 -24.008 -26.439  1.00  1.00
ATOM    660  O   HIS B 165      -3.176 -23.253 -26.238  1.00  1.00
ATOM    661  N   GLU B 166      -2.208 -25.188 -25.886  1.00  1.00
ATOM    662  CA  GLU B 166      -3.343 -25.670 -25.109  1.00  1.00
ATOM    663  C   GLU B 166      -3.428 -24.964 -23.762  1.00  1.00
ATOM    664  O   GLU B 166      -2.603 -25.192 -22.877  1.00  1.00
ATOM    665  N   CYS B 167      -3.914 -23.819 -23.779  1.00  1.00
ATOM    666  CA  CYS B 167      -4.110 -22.947 -22.627  1.00  1.00
ATOM    667  C   CYS B 167      -5.470 -22.261 -22.681  1.00  1.00
ATOM    668  O   CYS B 167      -5.967 -21.931 -23.757  1.00  1.00
ATOM    669  N   ASN B 168      -5.968 -21.783 -21.643  1.00  1.00
ATOM    670  CA  ASN B 168      -7.195 -21.019 -21.453  1.00  1.00
ATOM    671  C   ASN B 168      -6.935 -19.750 -20.652  1.00  1.00
ATOM    672  O   ASN B 168      -6.268 -19.782 -19.617  1.00  1.00
ATOM    673  N   THR B 169      -7.636 -18.644 -21.151  1.00  1.00
ATOM    674  CA  THR B 169      -7.436 -17.351 -20.507  1.00  1.00
ATOM    675  C   THR B 169      -8.718 -16.530 -20.510  1.00  1.00
ATOM    676  O   THR B 169      -9.531 -16.634 -21.429  1.00  1.00
ATOM    677  N   LYS B 170      -8.805 -15.536 -19.739  1.00  1.00
ATOM    678  CA  LYS B 170      -9.886 -14.561 -19.671  1.00  1.00
ATOM    679  C   LYS B 170      -9.523 -13.282 -20.415  1.00  1.00
ATOM    680  O   LYS B 170     -10.398 -12.558 -20.889  1.00  1.00
ATOM    681  N   CYS B 171      -8.286 -13.215 -20.808  1.00  1.00
ATOM    682  CA  CYS B 171      -7.667 -12.041 -21.410  1.00  1.00
ATOM    683  C   CYS B 171      -6.584 -12.439 -22.404  1.00  1.00
ATOM    684  O   CYS B 171      -5.721 -13.263 -22.100  1.00  1.00
ATOM    685  N   GLN B 172      -6.746 -12.054 -23.645  1.00  1.00
ATOM    686  CA  GLN B 172      -5.822 -12.337 -24.736  1.00  1.00
ATOM    687  C   GLN B 172      -5.433 -11.062 -25.474  1.00  1.00
ATOM    688  O   GLN B 172      -6.280 -10.215 -25.758  1.00  1.00
ATOM    689  N   THR B 173      -4.168 -10.788 -25.522  1.00  1.00
ATOM    690  CA  THR B 173      -3.567  -9.769 -26.374  1.00  1.00
ATOM    691  C   THR B 173      -2.841 -10.399 -27.557  1.00  1.00
ATOM    692  O   THR B 173      -2.243 -11.468 -27.432  1.00  1.00
ATOM    693  N   PRO B 174      -2.392  -9.648 -28.516  1.00  1.00
ATOM    694  CA  PRO B 174      -1.663 -10.162 -29.669  1.00  1.00
ATOM    695  C   PRO B 174      -0.264 -10.618 -29.277  1.00  1.00
ATOM    696  O   PRO B 174       0.262 -11.585 -29.829  1.00  1.00
ATOM    697  N   LEU B 175       0.232 -10.404 -28.217  1.00  1.00
ATOM    698  CA  LEU B 175       1.559 -10.770 -27.738  1.00  1.00
ATOM    699  C   LEU B 175       1.499 -11.994 -26.831  1.00  1.00
ATOM    700  O   LEU B 175       2.438 -12.789 -26.782  1.00  1.00
ATOM    701  N   GLY B 176       0.345 -12.265 -26.244  1.00  1.00
ATOM    702  CA  GLY B 176       0.205 -13.314 -25.241  1.00  1.00
ATOM    703  C   GLY B 176      -1.019 -13.079 -24.366  1.00  1.00
ATOM    704  O   GLY B 176      -1.452 -11.942 -24.178  1.00  1.00
ATOM    705  N   ALA B 177      -1.396 -14.125 -23.575  1.00  1.00
ATOM    706  CA  ALA B 177      -2.513 -14.013 -22.645  1.00  1.00
ATOM    707  C   ALA B 177      -2.060 -13.436 -21.309  1.00  1.00
ATOM    708  O   ALA B 177      -0.981 -13.762 -20.815  1.00  1.00
ATOM    709  N   ILE B 178      -3.021 -12.730 -20.668  1.00  1.00
ATOM    710  CA  ILE B 178      -2.795 -12.151 -19.349  1.00  1.00
ATOM    711  C   ILE B 178      -3.647 -12.842 -18.292  1.00  1.00
ATOM    712  O   ILE B 178      -4.852 -13.022 -18.471  1.00  1.00
ATOM    713  N   ASN B 179      -3.068 -13.357 -17.304  1.00  1.00
ATOM    714  CA  ASN B 179      -3.716 -13.899 -16.115  1.00  1.00
ATOM    715  C   ASN B 179      -3.357 -13.091 -14.875  1.00  1.00
ATOM    716  O   ASN B 179      -2.193 -13.027 -14.479  1.00  1.00
ATOM    717  N   SER B 180      -4.306 -11.952 -14.672  1.00  1.00
ATOM    718  CA  SER B 180      -3.920 -10.976 -13.661  1.00  1.00
ATOM    719  C   SER B 180      -5.142 -10.305 -13.047  1.00  1.00
ATOM    720  O   SER B 180      -6.160 -10.119 -13.713  1.00  1.00
ATOM    721  N   SER B 181      -5.011  -9.912 -11.733  1.00  1.00
ATOM    722  CA  SER B 181      -6.059  -9.167 -11.046  1.00  1.00
ATOM    723  C   SER B 181      -5.701  -7.691 -10.930  1.00  1.00
ATOM    724  O   SER B 181      -6.573  -6.843 -10.742  1.00  1.00
ATOM    725  N   LEU B 182      -4.502  -7.370 -11.416  1.00  1.00
ATOM    726  CA  LEU B 182      -4.084  -5.974 -11.467  1.00  1.00
ATOM    727  C   LEU B 182      -5.020  -5.150 -12.344  1.00  1.00
ATOM    728  O   LEU B 182      -5.362  -5.554 -13.455  1.00  1.00
ATOM    729  N   PRO B 183      -5.185  -3.878 -11.991  1.00  1.00
ATOM    730  CA  PRO B 183      -6.112  -2.989 -12.681  1.00  1.00
ATOM    731  C   PRO B 183      -5.499  -2.444 -13.964  1.00  1.00
ATOM    732  O   PRO B 183      -6.192  -2.262 -14.966  1.00  1.00
ATOM    733  N   TYR B 184      -4.359  -2.333 -14.213  1.00  1.00
ATOM    734  CA  TYR B 184      -3.663  -1.748 -15.353  1.00  1.00
ATOM    735  C   TYR B 184      -2.651  -2.724 -15.939  1.00  1.00
ATOM    736  O   TYR B 184      -2.060  -3.528 -15.219  1.00  1.00
ATOM    737  N   GLN B 185      -2.406  -2.496 -17.260  1.00  1.00
ATOM    738  CA  GLN B 185      -1.388  -3.217 -18.015  1.00  1.00
ATOM    739  C   GLN B 185      -0.791  -2.341 -19.109  1.00  1.00
ATOM    740  O   GLN B 185      -1.493  -1.546 -19.734  1.00  1.00
ATOM    741  N   ASN B 186       0.437  -2.474 -19.390  1.00  1.00
ATOM    742  CA  ASN B 186       1.169  -1.760 -20.430  1.00  1.00
ATOM    743  C   ASN B 186       1.692  -2.718 -21.492  1.00  1.00
ATOM    744  O   ASN B 186       2.146  -2.294 -22.555  1.00  1.00
ATOM    745  N   ILE B 187       0.991  -3.868 -21.656  1.00  1.00
ATOM    746  CA  ILE B 187       1.391  -4.884 -22.623  1.00  1.00
ATOM    747  C   ILE B 187       0.884  -4.545 -24.019  1.00  1.00
ATOM    748  O   ILE B 187       1.598  -4.717 -25.007  1.00  1.00
ATOM    749  N   HIS B 188      -0.282  -4.205 -24.294  1.00  1.00
ATOM    750  CA  HIS B 188      -0.947  -4.053 -25.583  1.00  1.00
ATOM    751  C   HIS B 188      -2.348  -3.479 -25.416  1.00  1.00
ATOM    752  O   HIS B 188      -3.073  -3.846 -24.491  1.00  1.00
ATOM    753  N   PRO B 189      -2.704  -2.566 -26.415  1.00  1.00
ATOM    754  CA  PRO B 189      -4.019  -1.940 -26.348  1.00  1.00
ATOM    755  C   PRO B 189      -5.077  -2.810 -27.016  1.00  1.00
ATOM    756  O   PRO B 189      -6.242  -2.802 -26.618  1.00  1.00
ATOM    757  N   VAL B 190      -4.747  -3.683 -27.825  1.00  1.00
ATOM    758  CA  VAL B 190      -5.619  -4.707 -28.387  1.00  1.00
ATOM    759  C   VAL B 190      -5.828  -5.852 -27.405  1.00  1.00
ATOM    760  O   VAL B 190      -4.867  -6.448 -26.918  1.00  1.00
ATOM    761  N   THR B 191      -7.134  -6.040 -27.009  1.00  1.00
ATOM    762  CA  THR B 191      -7.497  -7.007 -25.980  1.00  1.00
ATOM    763  C   THR B 191      -8.784  -7.738 -26.340  1.00  1.00
ATOM    764  O   THR B 191      -9.714  -7.145 -26.887  1.00  1.00
ATOM    765  N   ILE B 192      -8.765  -9.033 -26.086  1.00  1.00
ATOM    766  CA  ILE B 192      -9.953  -9.872 -26.190  1.00  1.00
ATOM    767  C   ILE B 192     -10.385 -10.388 -24.823  1.00  1.00
ATOM    768  O   ILE B 192      -9.568 -10.892 -24.053  1.00  1.00
ATOM    769  N   GLY B 193     -11.473  -9.960 -24.311  1.00  1.00
ATOM    770  CA  GLY B 193     -12.006 -10.560 -23.094  1.00  1.00
ATOM    771  C   GLY B 193     -12.063  -9.545 -21.959  1.00  1.00
ATOM    772  O   GLY B 193     -11.606  -8.411 -22.104  1.00  1.00
ATOM    773  N   GLU B 194     -12.015  -9.722 -20.888  1.00  1.00
ATOM    774  CA  GLU B 194     -11.893  -8.940 -19.664  1.00  1.00
ATOM    775  C   GLU B 194     -10.434  -8.776 -19.257  1.00  1.00
ATOM    776  O   GLU B 194      -9.740  -9.758 -18.993  1.00  1.00
ATOM    777  N   CYS B 195      -9.833  -7.673 -19.796  1.00  1.00
ATOM    778  CA  CYS B 195      -8.412  -7.399 -19.620  1.00  1.00
ATOM    779  C   CYS B 195      -8.191  -6.176 -18.739  1.00  1.00
ATOM    780  O   CYS B 195      -8.952  -5.210 -18.799  1.00  1.00
ATOM    781  N   PRO B 196      -6.965  -6.109 -17.941  1.00  1.00
ATOM    782  CA  PRO B 196      -6.631  -4.836 -17.314  1.00  1.00
ATOM    783  C   PRO B 196      -6.654  -3.700 -18.328  1.00  1.00
ATOM    784  O   PRO B 196      -6.164  -3.845 -19.449  1.00  1.00
ATOM    785  N   LYS B 197      -6.965  -2.429 -17.736  1.00  1.00
ATOM    786  CA  LYS B 197      -6.908  -1.232 -18.567  1.00  1.00
ATOM    787  C   LYS B 197      -5.494  -0.984 -19.078  1.00  1.00
ATOM    788  O   LYS B 197      -4.535  -0.989 -18.306  1.00  1.00
ATOM    789  N   TYR B 198      -5.404  -0.704 -20.460  1.00  1.00
ATOM    790  CA  TYR B 198      -4.099  -0.386 -21.026  1.00  1.00
ATOM    791  C   TYR B 198      -3.726   1.068 -20.770  1.00  1.00
ATOM    792  O   TYR B 198      -4.548   1.969 -20.938  1.00  1.00
ATOM    793  N   VAL B 199      -2.467   1.254 -20.373  1.00  1.00
ATOM    794  CA  VAL B 199      -1.849   2.560 -20.178  1.00  1.00
ATOM    795  C   VAL B 199      -0.402   2.561 -20.655  1.00  1.00
ATOM    796  O   VAL B 199       0.300   1.556 -20.543  1.00  1.00
ATOM    797  N   ARG B 200       0.119   3.667 -21.017  1.00  1.00
ATOM    798  CA  ARG B 200       1.483   3.822 -21.507  1.00  1.00
ATOM    799  C   ARG B 200       2.478   3.888 -20.356  1.00  1.00
ATOM    800  O   ARG B 200       3.635   3.491 -20.498  1.00  1.00
ATOM    801  N   SER B 201       2.143   3.710 -19.206  1.00  1.00
ATOM    802  CA  SER B 201       2.991   3.833 -18.028  1.00  1.00
ATOM    803  C   SER B 201       3.976   2.674 -17.934  1.00  1.00
ATOM    804  O   SER B 201       3.614   1.520 -18.161  1.00  1.00
ATOM    805  N   ALA B 202       5.187   3.027 -17.305  1.00  1.00
ATOM    806  CA  ALA B 202       6.239   2.038 -17.103  1.00  1.00
ATOM    807  C   ALA B 202       6.244   1.525 -15.669  1.00  1.00
ATOM    808  O   ALA B 202       6.529   0.353 -15.420  1.00  1.00
ATOM    809  N   LYS B 203       5.621   2.150 -14.796  1.00  1.00
ATOM    810  CA  LYS B 203       5.529   1.871 -13.368  1.00  1.00
ATOM    811  C   LYS B 203       4.331   2.576 -12.745  1.00  1.00
ATOM    812  O   LYS B 203       4.035   3.725 -13.072  1.00  1.00
ATOM    813  N   LEU B 204       3.574   1.805 -11.962  1.00  1.00
ATOM    814  CA  LEU B 204       2.430   2.175 -11.138  1.00  1.00
ATOM    815  C   LEU B 204       2.393   1.361  -9.849  1.00  1.00
ATOM    816  O   LEU B 204       2.363   0.131  -9.881  1.00  1.00
ATOM    817  N   ARG B 205       3.124   1.815  -8.868  1.00  1.00
ATOM    818  CA  ARG B 205       3.283   1.173  -7.568  1.00  1.00
ATOM    819  C   ARG B 205       2.693   2.030  -6.455  1.00  1.00
ATOM    820  O   ARG B 205       2.935   3.235  -6.393  1.00  1.00
ATOM    821  N   MET B 206       1.647   1.473  -5.773  1.00  1.00
ATOM    822  CA  MET B 206       1.006   2.158  -4.657  1.00  1.00
ATOM    823  C   MET B 206       1.610   1.728  -3.326  1.00  1.00
ATOM    824  O   MET B 206       1.753   0.536  -3.055  1.00  1.00
ATOM    825  N   VAL B 207       2.117   2.779  -2.500  1.00  1.00
ATOM    826  CA  VAL B 207       2.570   2.395  -1.168  1.00  1.00
ATOM    827  C   VAL B 207       1.391   2.095  -0.251  1.00  1.00
ATOM    828  O   VAL B 207       0.399   2.824  -0.241  1.00  1.00
ATOM    829  N   THR B 208       1.583   0.994   0.575  1.00  1.00
ATOM    830  CA  THR B 208       0.566   0.627   1.553  1.00  1.00
ATOM    831  C   THR B 208       1.106   0.727   2.974  1.00  1.00
ATOM    832  O   THR B 208       0.376   1.072   3.903  1.00  1.00
ATOM    833  N   GLY B 209       2.418   0.704   3.077  1.00  1.00
ATOM    834  CA  GLY B 209       3.068   0.893   4.369  1.00  1.00
ATOM    835  C   GLY B 209       3.637   2.300   4.498  1.00  1.00
ATOM    836  O   GLY B 209       3.670   3.058   3.528  1.00  1.00
ATOM    837  N   LEU B 210       4.667   2.473   5.158  1.00  1.00
ATOM    838  CA  LEU B 210       5.280   3.754   5.489  1.00  1.00
ATOM    839  C   LEU B 210       6.737   3.802   5.039  1.00  1.00
ATOM    840  O   LEU B 210       7.419   2.778   5.005  1.00  1.00
ATOM    841  N   ARG B 211       7.310   5.028   5.064  1.00  1.00
ATOM    842  CA  ARG B 211       8.736   5.189   4.810  1.00  1.00
ATOM    843  C   ARG B 211       9.556   4.189   5.615  1.00  1.00
ATOM    844  O   ARG B 211       9.380   4.061   6.827  1.00  1.00
ATOM    845  N   ASN B 212      10.401   3.400   4.846  1.00  1.00
ATOM    846  CA  ASN B 212      11.282   2.429   5.483  1.00  1.00
ATOM    847  C   ASN B 212      12.618   3.059   5.855  1.00  1.00
ATOM    848  O   ASN B 212      13.300   3.636   5.008  1.00  1.00
ATOM    849  N   ILE B 213      12.938   3.121   7.110  1.00  1.00
ATOM    850  CA  ILE B 213      14.143   3.710   7.681  1.00  1.00
ATOM    851  C   ILE B 213      14.800   2.764   8.678  1.00  1.00
ATOM    852  O   ILE B 213      14.312   2.588   9.795  1.00  1.00
ATOM    853  N   PRO B 214      15.366   1.639   8.226  1.00  1.00
ATOM    854  CA  PRO B 214      15.924   0.623   9.111  1.00  1.00
ATOM    855  C   PRO B 214      17.243   1.085   9.718  1.00  1.00
ATOM    856  O   PRO B 214      18.023   1.786   9.072  1.00  1.00
ATOM    857  N   GLY B 215       7.946  14.863   7.178  1.00  1.00
ATOM    858  CA  GLY B 215       6.575  14.639   6.733  1.00  1.00
ATOM    859  C   GLY B 215       5.630  15.684   7.313  1.00  1.00
ATOM    860  O   GLY B 215       5.891  16.248   8.375  1.00  1.00
ATOM    861  N   LEU B 216       4.364  15.660   6.875  1.00  1.00
ATOM    862  CA  LEU B 216       3.400  16.652   7.334  1.00  1.00
ATOM    863  C   LEU B 216       3.207  16.576   8.845  1.00  1.00
ATOM    864  O   LEU B 216       3.041  17.597   9.512  1.00  1.00
ATOM    865  N   PHE B 217       3.216  15.657   9.567  1.00  1.00
ATOM    866  CA  PHE B 217       2.972  15.526  10.999  1.00  1.00
ATOM    867  C   PHE B 217       4.275  15.586  11.786  1.00  1.00
ATOM    868  O   PHE B 217       4.297  16.026  12.936  1.00  1.00
ATOM    869  N   GLY B 218       5.348  15.259  11.336  1.00  1.00
ATOM    870  CA  GLY B 218       6.639  15.596  11.923  1.00  1.00
ATOM    871  C   GLY B 218       7.160  14.463  12.797  1.00  1.00
ATOM    872  O   GLY B 218       8.311  14.482  13.234  1.00  1.00
ATOM    873  N   ALA B 219       6.542  13.262  12.652  1.00  1.00
ATOM    874  CA  ALA B 219       6.960  12.147  13.494  1.00  1.00
ATOM    875  C   ALA B 219       7.859  11.185  12.727  1.00  1.00
ATOM    876  O   ALA B 219       8.827  10.657  13.272  1.00  1.00
ATOM    877  N   ILE B 220       7.411  10.597  11.622  1.00  1.00
ATOM    878  CA  ILE B 220       8.238   9.709  10.815  1.00  1.00
ATOM    879  C   ILE B 220       9.332  10.483  10.090  1.00  1.00
ATOM    880  O   ILE B 220       9.055  11.450   9.379  1.00  1.00
ATOM    881  N   ALA B 221      10.622   9.969  10.213  1.00  1.00
ATOM    882  CA  ALA B 221      11.726  10.706   9.611  1.00  1.00
ATOM    883  C   ALA B 221      11.718  12.165  10.049  1.00  1.00
ATOM    884  O   ALA B 221      11.431  13.060   9.255  1.00  1.00
ATOM    885  N   GLY B 222      11.311  12.356  11.297  1.00  1.00
ATOM    886  CA  GLY B 222      11.262  13.675  11.915  1.00  1.00
ATOM    887  C   GLY B 222      11.844  13.647  13.322  1.00  1.00
ATOM    888  O   GLY B 222      12.749  14.416  13.645  1.00  1.00
ATOM    889  N   PHE B 223      10.896  13.736  14.385  1.00  1.00
ATOM    890  CA  PHE B 223      11.400  13.726  15.753  1.00  1.00
ATOM    891  C   PHE B 223      11.653  12.303  16.235  1.00  1.00
ATOM    892  O   PHE B 223      12.400  12.085  17.189  1.00  1.00
ATOM    893  N   ILE B 224      10.944  11.333  15.707  1.00  1.00
ATOM    894  CA  ILE B 224      11.381   9.944  15.778  1.00  1.00
ATOM    895  C   ILE B 224      12.249   9.578  14.582  1.00  1.00
ATOM    896  O   ILE B 224      11.765   9.499  13.453  1.00  1.00
ATOM    897  N   GLU B 225      13.493   9.721  14.580  1.00  1.00
ATOM    898  CA  GLU B 225      14.409   9.723  13.446  1.00  1.00
ATOM    899  C   GLU B 225      14.416   8.372  12.741  1.00  1.00
ATOM    900  O   GLU B 225      14.494   8.301  11.515  1.00  1.00
ATOM    901  N   GLY B 226      14.220   7.286  13.127  1.00  1.00
ATOM    902  CA  GLY B 226      14.351   6.026  12.407  1.00  1.00
ATOM    903  C   GLY B 226      13.222   5.067  12.763  1.00  1.00
ATOM    904  O   GLY B 226      12.694   5.101  13.875  1.00  1.00
ATOM    905  N   GLY B 227      13.146   3.971  12.036  1.00  1.00
ATOM    906  CA  GLY B 227      12.195   2.902  12.317  1.00  1.00
ATOM    907  C   GLY B 227      12.834   1.803  13.156  1.00  1.00
ATOM    908  O   GLY B 227      14.015   1.495  12.997  1.00  1.00
ATOM    909  N   TRP B 228      12.004   0.786  13.481  1.00  1.00
ATOM    910  CA  TRP B 228      12.446  -0.372  14.249  1.00  1.00
ATOM    911  C   TRP B 228      12.231  -1.664  13.471  1.00  1.00
ATOM    912  O   TRP B 228      11.099  -2.031  13.159  1.00  1.00
ATOM    913  N   THR B 229      13.343  -2.382  13.144  1.00  1.00
ATOM    914  CA  THR B 229      13.203  -3.667  12.469  1.00  1.00
ATOM    915  C   THR B 229      12.801  -4.763  13.447  1.00  1.00
ATOM    916  O   THR B 229      12.078  -5.693  13.090  1.00  1.00
ATOM    917  N   GLY B 230      12.841  -4.466  14.719  1.00  1.00
ATOM    918  CA  GLY B 230      12.535  -5.416  15.781  1.00  1.00
ATOM    919  C   GLY B 230      11.049  -5.408  16.118  1.00  1.00
ATOM    920  O   GLY B 230      10.502  -6.409  16.580  1.00  1.00
ATOM    921  N   MET B 231      10.318  -4.439  15.843  1.00  1.00
ATOM    922  CA  MET B 231       8.860  -4.418  15.872  1.00  1.00
ATOM    923  C   MET B 231       8.276  -4.995  14.590  1.00  1.00
ATOM    924  O   MET B 231       8.336  -4.370  13.531  1.00  1.00
ATOM    925  N   ILE B 232       7.927  -6.287  14.636  1.00  1.00
ATOM    926  CA  ILE B 232       7.587  -7.055  13.444  1.00  1.00
ATOM    927  C   ILE B 232       6.098  -7.375  13.402  1.00  1.00
ATOM    928  O   ILE B 232       5.504  -7.467  12.328  1.00  1.00
ATOM    929  N   ASP B 233       5.241  -6.897  14.210  1.00  1.00
ATOM    930  CA  ASP B 233       3.840  -7.297  14.266  1.00  1.00
ATOM    931  C   ASP B 233       2.917  -6.109  14.023  1.00  1.00
ATOM    932  O   ASP B 233       1.825  -6.261  13.477  1.00  1.00
ATOM    933  N   GLY B 234       3.281  -5.054  13.532  1.00  1.00
ATOM    934  CA  GLY B 234       2.461  -3.937  13.078  1.00  1.00
ATOM    935  C   GLY B 234       3.324  -2.758  12.649  1.00  1.00
ATOM    936  O   GLY B 234       4.486  -2.651  13.043  1.00  1.00
ATOM    937  N   TRP B 235       2.579  -1.675  12.171  1.00  1.00
ATOM    938  CA  TRP B 235       3.265  -0.484  11.684  1.00  1.00
ATOM    939  C   TRP B 235       3.603   0.463  12.828  1.00  1.00
ATOM    940  O   TRP B 235       4.667   1.083  12.839  1.00  1.00
ATOM    941  N   TYR B 236       2.968   0.659  13.775  1.00  1.00
ATOM    942  CA  TYR B 236       3.195   1.509  14.937  1.00  1.00
ATOM    943  C   TYR B 236       3.107   0.710  16.231  1.00  1.00
ATOM    944  O   TYR B 236       2.337  -0.246  16.329  1.00  1.00
ATOM    945  N   GLY B 237       3.900   1.353  17.305  1.00  1.00
ATOM    946  CA  GLY B 237       3.842   0.661  18.587  1.00  1.00
ATOM    947  C   GLY B 237       4.835   1.253  19.578  1.00  1.00
ATOM    948  O   GLY B 237       5.697   2.050  19.207  1.00  1.00
ATOM    949  N   TYR B 238       5.379   0.298  20.472  1.00  1.00
ATOM    950  CA  TYR B 238       6.129   0.725  21.647  1.00  1.00
ATOM    951  C   TYR B 238       7.388  -0.112  21.833  1.00  1.00
ATOM    952  O   TYR B 238       7.417  -1.292  21.485  1.00  1.00
ATOM    953  N   HIS B 239       8.400   0.512  22.334  1.00  1.00
ATOM    954  CA  HIS B 239       9.601  -0.102  22.888  1.00  1.00
ATOM    955  C   HIS B 239       9.774   0.257  24.358  1.00  1.00
ATOM    956  O   HIS B 239       9.605   1.412  24.749  1.00  1.00
ATOM    957  N   HIS B 240       9.873  -0.654  25.246  1.00  1.00
ATOM    958  CA  HIS B 240      10.000  -0.370  26.670  1.00  1.00
ATOM    959  C   HIS B 240      11.282  -0.964  27.238  1.00  1.00
ATOM    960  O   HIS B 240      11.722  -2.034  26.817  1.00  1.00
ATOM    961  N   GLN B 241      11.735  -0.438  28.288  1.00  1.00
ATOM    962  CA  GLN B 241      12.904  -0.783  29.088  1.00  1.00
ATOM    963  C   GLN B 241      12.627  -0.601  30.575  1.00  1.00
ATOM    964  O   GLN B 241      12.127   0.440  31.000  1.00  1.00
ATOM    965  N   ASN B 242      12.526  -1.648  31.329  1.00  1.00
ATOM    966  CA  ASN B 242      12.312  -1.606  32.770  1.00  1.00
ATOM    967  C   ASN B 242      13.121  -2.684  33.479  1.00  1.00
ATOM    968  O   ASN B 242      13.459  -3.709  32.888  1.00  1.00
ATOM    969  N   GLU B 243      13.062  -2.767  34.774  1.00  1.00
ATOM    970  CA  GLU B 243      13.797  -3.770  35.535  1.00  1.00
ATOM    971  C   GLU B 243      13.547  -5.170  34.987  1.00  1.00
ATOM    972  O   GLU B 243      14.456  -5.999  34.937  1.00  1.00
ATOM    973  N   GLN B 244      12.487  -5.543  34.556  1.00  1.00
ATOM    974  CA  GLN B 244      12.076  -6.841  34.034  1.00  1.00
ATOM    975  C   GLN B 244      12.509  -7.013  32.583  1.00  1.00
ATOM    976  O   GLN B 244      12.757  -8.130  32.128  1.00  1.00
ATOM    977  N   GLY B 245      13.176  -6.288  31.941  1.00  1.00
ATOM    978  CA  GLY B 245      13.698  -6.494  30.595  1.00  1.00
ATOM    979  C   GLY B 245      13.361  -5.317  29.688  1.00  1.00
ATOM    980  O   GLY B 245      12.839  -4.299  30.144  1.00  1.00
ATOM    981  N   SER B 246      13.602  -5.664  28.312  1.00  1.00
ATOM    982  CA  SER B 246      13.137  -4.769  27.259  1.00  1.00
ATOM    983  C   SER B 246      12.577  -5.552  26.078  1.00  1.00
ATOM    984  O   SER B 246      13.063  -6.634  25.752  1.00  1.00
ATOM    985  N   GLY B 247      11.633  -4.909  25.387  1.00  1.00
ATOM    986  CA  GLY B 247      11.010  -5.543  24.232  1.00  1.00
ATOM    987  C   GLY B 247      10.344  -4.512  23.329  1.00  1.00
ATOM    988  O   GLY B 247      10.083  -3.384  23.747  1.00  1.00
ATOM    989  N   TYR B 248       9.766  -5.004  22.258  1.00  1.00
ATOM    990  CA  TYR B 248       8.876  -4.266  21.370  1.00  1.00
ATOM    991  C   TYR B 248       7.476  -4.866  21.370  1.00  1.00
ATOM    992  O   TYR B 248       7.311  -6.082  21.475  1.00  1.00
ATOM    993  N   ALA B 249       6.501  -3.966  21.070  1.00  1.00
ATOM    994  CA  ALA B 249       5.097  -4.344  20.956  1.00  1.00
ATOM    995  C   ALA B 249       4.334  -3.367  20.071  1.00  1.00
ATOM    996  O   ALA B 249       4.500  -2.153  20.182  1.00  1.00
ATOM    997  N   ALA B 250       3.729  -3.856  18.966  1.00  1.00
ATOM    998  CA  ALA B 250       2.896  -3.008  18.122  1.00  1.00
ATOM    999  C   ALA B 250       1.628  -2.582  18.850  1.00  1.00
ATOM   1000  O   ALA B 250       0.986  -3.389  19.522  1.00  1.00
ATOM   1001  N   ASP B 251       1.227  -1.238  18.606  1.00  1.00
ATOM   1002  CA  ASP B 251      -0.120  -0.866  19.021  1.00  1.00
ATOM   1003  C   ASP B 251      -1.169  -1.475  18.099  1.00  1.00
ATOM   1004  O   ASP B 251      -1.176  -1.217  16.895  1.00  1.00
ATOM   1005  N   GLN B 252      -1.924  -2.480  18.639  1.00  1.00
ATOM   1006  CA  GLN B 252      -2.799  -3.299  17.810  1.00  1.00
ATOM   1007  C   GLN B 252      -3.963  -2.482  17.262  1.00  1.00
ATOM   1008  O   GLN B 252      -4.372  -2.659  16.115  1.00  1.00
ATOM   1009  N   LYS B 253      -4.533  -1.554  18.006  1.00  1.00
ATOM   1010  CA  LYS B 253      -5.700  -0.776  17.607  1.00  1.00
ATOM   1011  C   LYS B 253      -5.378   0.138  16.432  1.00  1.00
ATOM   1012  O   LYS B 253      -6.172   0.271  15.501  1.00  1.00
ATOM   1013  N   SER B 254      -4.290   0.921  16.523  1.00  1.00
ATOM   1014  CA  SER B 254      -3.925   1.847  15.459  1.00  1.00
ATOM   1015  C   SER B 254      -3.412   1.103  14.232  1.00  1.00
ATOM   1016  O   SER B 254      -3.671   1.504  13.098  1.00  1.00
ATOM   1017  N   THR B 255      -2.748  -0.034  14.468  1.00  1.00
ATOM   1018  CA  THR B 255      -2.264  -0.852  13.362  1.00  1.00
ATOM   1019  C   THR B 255      -3.422  -1.451  12.573  1.00  1.00
ATOM   1020  O   THR B 255      -3.402  -1.473  11.343  1.00  1.00
ATOM   1021  N   GLN B 256      -4.441  -1.980  13.316  1.00  1.00
ATOM   1022  CA  GLN B 256      -5.601  -2.607  12.695  1.00  1.00
ATOM   1023  C   GLN B 256      -6.458  -1.581  11.964  1.00  1.00
ATOM   1024  O   GLN B 256      -6.964  -1.844  10.873  1.00  1.00
ATOM   1025  N   ASN B 257      -6.677  -0.430  12.564  1.00  1.00
ATOM   1026  CA  ASN B 257      -7.449   0.648  11.957  1.00  1.00
ATOM   1027  C   ASN B 257      -6.768   1.172  10.699  1.00  1.00
ATOM   1028  O   ASN B 257      -7.429   1.502   9.715  1.00  1.00
ATOM   1029  N   ALA B 258      -5.437   1.243  10.712  1.00  1.00
ATOM   1030  CA  ALA B 258      -4.671   1.727   9.569  1.00  1.00
ATOM   1031  C   ALA B 258      -4.676   0.712   8.433  1.00  1.00
ATOM   1032  O   ALA B 258      -4.759   1.078   7.261  1.00  1.00
ATOM   1033  N   ILE B 259      -4.525  -0.585   8.774  1.00  1.00
ATOM   1034  CA  ILE B 259      -4.625  -1.615   7.747  1.00  1.00
ATOM   1035  C   ILE B 259      -5.999  -1.607   7.090  1.00  1.00
ATOM   1036  O   ILE B 259      -6.116  -1.735   5.871  1.00  1.00
ATOM   1037  N   ASN B 260      -7.062  -1.398   7.951  1.00  1.00
ATOM   1038  CA  ASN B 260      -8.423  -1.292   7.438  1.00  1.00
ATOM   1039  C   ASN B 260      -8.554  -0.131   6.461  1.00  1.00
ATOM   1040  O   ASN B 260      -9.195  -0.255   5.417  1.00  1.00
ATOM   1041  N   GLY B 261      -7.987   1.013   6.809  1.00  1.00
ATOM   1042  CA  GLY B 261      -8.084   2.229   6.010  1.00  1.00
ATOM   1043  C   GLY B 261      -7.323   2.088   4.698  1.00  1.00
ATOM   1044  O   GLY B 261      -7.805   2.499   3.643  1.00  1.00
ATOM   1045  N   ILE B 262      -6.047   1.589   4.782  1.00  1.00
ATOM   1046  CA  ILE B 262      -5.195   1.464   3.605  1.00  1.00
ATOM   1047  C   ILE B 262      -5.770   0.462   2.613  1.00  1.00
ATOM   1048  O   ILE B 262      -5.765   0.698   1.405  1.00  1.00
ATOM   1049  N   THR B 263      -6.278  -0.678   3.089  1.00  1.00
ATOM   1050  CA  THR B 263      -6.856  -1.697   2.221  1.00  1.00
ATOM   1051  C   THR B 263      -8.156  -1.212   1.592  1.00  1.00
ATOM   1052  O   THR B 263      -8.421  -1.464   0.417  1.00  1.00
ATOM   1053  N   ASN B 264      -8.940  -0.431   2.297  1.00  1.00
ATOM   1054  CA  ASN B 264     -10.136   0.192   1.743  1.00  1.00
ATOM   1055  C   ASN B 264      -9.782   1.173   0.633  1.00  1.00
ATOM   1056  O   ASN B 264     -10.471   1.249  -0.385  1.00  1.00
ATOM   1057  N   LYS B 265      -8.639   1.924   0.857  1.00  1.00
ATOM   1058  CA  LYS B 265      -8.154   2.870  -0.140  1.00  1.00
ATOM   1059  C   LYS B 265      -7.753   2.158  -1.426  1.00  1.00
ATOM   1060  O   LYS B 265      -8.042   2.632  -2.525  1.00  1.00
ATOM   1061  N   VAL B 266      -7.054   1.002  -1.285  1.00  1.00
ATOM   1062  CA  VAL B 266      -6.677   0.204  -2.445  1.00  1.00
ATOM   1063  C   VAL B 266      -7.906  -0.280  -3.203  1.00  1.00
ATOM   1064  O   VAL B 266      -7.949  -0.232  -4.433  1.00  1.00
ATOM   1065  N   ASN B 267      -8.925  -0.729  -2.460  1.00  1.00
ATOM   1066  CA  ASN B 267     -10.172  -1.219  -3.034  1.00  1.00
ATOM   1067  C   ASN B 267     -10.896  -0.117  -3.799  1.00  1.00
ATOM   1068  O   ASN B 267     -11.426  -0.349  -4.886  1.00  1.00
ATOM   1069  N   THR B 268     -10.949   1.090  -3.191  1.00  1.00
ATOM   1070  CA  THR B 268     -11.597   2.243  -3.805  1.00  1.00
ATOM   1071  C   THR B 268     -10.920   2.621  -5.116  1.00  1.00
ATOM   1072  O   THR B 268     -11.587   2.947  -6.098  1.00  1.00
ATOM   1073  N   VAL B 269      -9.596   2.672  -5.111  1.00  1.00
ATOM   1074  CA  VAL B 269      -8.819   2.961  -6.310  1.00  1.00
ATOM   1075  C   VAL B 269      -9.063   1.915  -7.391  1.00  1.00
ATOM   1076  O   VAL B 269      -9.209   2.247  -8.567  1.00  1.00
ATOM   1077  N   ILE B 270      -8.999   0.657  -7.035  1.00  1.00
ATOM   1078  CA  ILE B 270      -9.217  -0.438  -7.972  1.00  1.00
ATOM   1079  C   ILE B 270     -10.642  -0.426  -8.511  1.00  1.00
ATOM   1080  O   ILE B 270     -10.868  -0.641  -9.702  1.00  1.00
ATOM   1081  N   GLU B 271     -11.605  -0.193  -7.723  1.00  1.00
ATOM   1082  CA  GLU B 271     -13.027  -0.187  -8.044  1.00  1.00
ATOM   1083  C   GLU B 271     -13.339   0.820  -9.144  1.00  1.00
ATOM   1084  O   GLU B 271     -14.148   0.552 -10.033  1.00  1.00
ATOM   1085  N   LYS B 272     -12.708   1.892  -9.246  1.00  1.00
ATOM   1086  CA  LYS B 272     -13.022   2.979 -10.165  1.00  1.00
ATOM   1087  C   LYS B 272     -12.445   2.714 -11.550  1.00  1.00
ATOM   1088  O   LYS B 272     -13.057   3.053 -12.563  1.00  1.00
ATOM   1089  N   MET B 273     -11.376   2.043 -11.667  1.00  1.00
ATOM   1090  CA  MET B 273     -10.825   1.637 -12.955  1.00  1.00
ATOM   1091  C   MET B 273      -9.935   0.409 -12.811  1.00  1.00
ATOM   1092  O   MET B 273      -8.963   0.420 -12.054  1.00  1.00
ATOM   1093  N   ASN B 274     -10.489  -0.722 -13.504  1.00  1.00
ATOM   1094  CA  ASN B 274      -9.776  -1.987 -13.378  1.00  1.00
ATOM   1095  C   ASN B 274     -10.169  -2.954 -14.488  1.00  1.00
ATOM   1096  O   ASN B 274      -9.385  -3.819 -14.878  1.00  1.00
ATOM   1097  N   ILE B 275     -10.571  -2.691 -15.568  1.00  1.00
ATOM   1098  CA  ILE B 275     -10.981  -3.615 -16.619  1.00  1.00
ATOM   1099  C   ILE B 275     -11.362  -2.868 -17.891  1.00  1.00
ATOM   1100  O   ILE B 275     -11.860  -1.744 -17.836  1.00  1.00
ATOM   1101  N   GLN B 276     -10.990  -3.457 -18.983  1.00  1.00
ATOM   1102  CA  GLN B 276     -11.410  -3.090 -20.330  1.00  1.00
ATOM   1103  C   GLN B 276     -11.953  -4.295 -21.086  1.00  1.00
ATOM   1104  O   GLN B 276     -11.428  -5.402 -20.969  1.00  1.00
ATOM   1105  N   PHE B 277     -13.113  -4.207 -21.619  1.00  1.00
ATOM   1106  CA  PHE B 277     -13.639  -5.277 -22.457  1.00  1.00
ATOM   1107  C   PHE B 277     -12.937  -5.314 -23.809  1.00  1.00
ATOM   1108  O   PHE B 277     -12.512  -4.281 -24.327  1.00  1.00
ATOM   1109  N   THR B 278     -13.189  -6.226 -24.647  1.00  1.00
ATOM   1110  CA  THR B 278     -12.620  -6.360 -25.983  1.00  1.00
ATOM   1111  C   THR B 278     -12.544  -5.011 -26.687  1.00  1.00
ATOM   1112  O   THR B 278     -13.521  -4.263 -26.724  1.00  1.00
ATOM   1113  N   ALA B 279     -11.309  -4.738 -27.140  1.00  1.00
ATOM   1114  CA  ALA B 279     -10.907  -3.579 -27.928  1.00  1.00
ATOM   1115  C   ALA B 279      -9.979  -3.982 -29.067  1.00  1.00
ATOM   1116  O   ALA B 279      -8.985  -4.678 -28.854  1.00  1.00
ATOM   1117  N   VAL B 280     -10.453  -4.006 -30.254  1.00  1.00
ATOM   1118  CA  VAL B 280      -9.716  -4.449 -31.432  1.00  1.00
ATOM   1119  C   VAL B 280      -9.602  -3.333 -32.462  1.00  1.00
ATOM   1120  O   VAL B 280     -10.520  -2.529 -32.625  1.00  1.00
ATOM   1121  N   GLY B 281      -8.653  -3.219 -33.186  1.00  1.00
ATOM   1122  CA  GLY B 281      -8.469  -2.293 -34.298  1.00  1.00
ATOM   1123  C   GLY B 281      -9.655  -2.336 -35.252  1.00  1.00
ATOM   1124  O   GLY B 281     -10.208  -3.402 -35.524  1.00  1.00
ATOM   1125  N   LYS B 282      -9.763  -1.213 -36.037  1.00  1.00
ATOM   1126  CA  LYS B 282     -10.719  -1.140 -37.135  1.00  1.00
ATOM   1127  C   LYS B 282     -10.018  -1.248 -38.483  1.00  1.00
ATOM   1128  O   LYS B 282      -9.003  -0.593 -38.720  1.00  1.00
ATOM   1129  N   LEU B 283      -9.596  10.515 -37.291  1.00  1.00
ATOM   1130  CA  LEU B 283     -10.656  10.633 -36.298  1.00  1.00
ATOM   1131  C   LEU B 283     -10.641   9.453 -35.333  1.00  1.00
ATOM   1132  O   LEU B 283     -10.871   9.615 -34.134  1.00  1.00
ATOM   1133  N   ASN B 284     -10.548   8.230 -35.850  1.00  1.00
ATOM   1134  CA  ASN B 284     -10.445   7.037 -35.018  1.00  1.00
ATOM   1135  C   ASN B 284      -9.151   7.034 -34.215  1.00  1.00
ATOM   1136  O   ASN B 284      -9.130   6.622 -33.055  1.00  1.00
ATOM   1137  N   LYS B 285      -8.042   7.359 -34.833  1.00  1.00
ATOM   1138  CA  LYS B 285      -6.762   7.403 -34.136  1.00  1.00
ATOM   1139  C   LYS B 285      -6.744   8.505 -33.085  1.00  1.00
ATOM   1140  O   LYS B 285      -6.154   8.348 -32.016  1.00  1.00
ATOM   1141  N   LYS B 286      -7.374   9.678 -33.387  1.00  1.00
ATOM   1142  CA  LYS B 286      -7.464  10.781 -32.437  1.00  1.00
ATOM   1143  C   LYS B 286      -8.238  10.372 -31.190  1.00  1.00
ATOM   1144  O   LYS B 286      -7.881  10.750 -30.074  1.00  1.00
ATOM   1145  N   VAL B 287      -9.371   9.623 -31.384  1.00  1.00
ATOM   1146  CA  VAL B 287     -10.172   9.137 -30.267  1.00  1.00
ATOM   1147  C   VAL B 287      -9.379   8.166 -29.401  1.00  1.00
ATOM   1148  O   VAL B 287      -9.461   8.205 -28.173  1.00  1.00
ATOM   1149  N   ASP B 288      -8.742   7.154 -30.060  1.00  1.00
ATOM   1150  CA  ASP B 288      -7.952   6.170 -29.330  1.00  1.00
ATOM   1151  C   ASP B 288      -6.790   6.830 -28.599  1.00  1.00
ATOM   1152  O   ASP B 288      -6.483   6.483 -27.458  1.00  1.00
ATOM   1153  N   ASP B 289      -6.036   7.670 -29.208  1.00  1.00
ATOM   1154  CA  ASP B 289      -4.872   8.315 -28.612  1.00  1.00
ATOM   1155  C   ASP B 289      -5.283   9.284 -27.511  1.00  1.00
ATOM   1156  O   ASP B 289      -4.582   9.435 -26.510  1.00  1.00
ATOM   1157  N   GLY B 290      -6.428   9.931 -27.628  1.00  1.00
ATOM   1158  CA  GLY B 290      -6.891  10.899 -26.642  1.00  1.00
ATOM   1159  C   GLY B 290      -7.394  10.205 -25.382  1.00  1.00
ATOM   1160  O   GLY B 290      -7.199  10.697 -24.271  1.00  1.00
ATOM   1161  N   PHE B 291      -8.115   9.109 -25.495  1.00  1.00
ATOM   1162  CA  PHE B 291      -8.553   8.325 -24.347  1.00  1.00
ATOM   1163  C   PHE B 291      -7.366   7.721 -23.607  1.00  1.00
ATOM   1164  O   PHE B 291      -7.354   7.661 -22.378  1.00  1.00
ATOM   1165  N   LEU B 292      -6.395   7.224 -24.388  1.00  1.00
ATOM   1166  CA  LEU B 292      -5.179   6.652 -23.823  1.00  1.00
ATOM   1167  C   LEU B 292      -4.381   7.702 -23.057  1.00  1.00
ATOM   1168  O   LEU B 292      -3.810   7.414 -22.004  1.00  1.00
ATOM   1169  N   ASP B 293      -4.293   8.925 -23.594  1.00  1.00
ATOM   1170  CA  ASP B 293      -3.595  10.016 -22.924  1.00  1.00
ATOM   1171  C   ASP B 293      -4.242  10.342 -21.584  1.00  1.00
ATOM   1172  O   ASP B 293      -3.552  10.613 -20.601  1.00  1.00
ATOM   1173  N   ILE B 294      -5.588  10.364 -21.553  1.00  1.00
ATOM   1174  CA  ILE B 294      -6.344  10.714 -20.357  1.00  1.00
ATOM   1175  C   ILE B 294      -6.209   9.640 -19.285  1.00  1.00
ATOM   1176  O   ILE B 294      -6.068   9.946 -18.101  1.00  1.00
ATOM   1177  N   TRP B 295      -6.357   8.357 -19.677  1.00  1.00
ATOM   1178  CA  TRP B 295      -6.297   7.255 -18.724  1.00  1.00
ATOM   1179  C   TRP B 295      -4.887   7.075 -18.177  1.00  1.00
ATOM   1180  O   TRP B 295      -4.703   6.749 -17.004  1.00  1.00
ATOM   1181  N   THR B 296      -3.885   7.258 -18.983  1.00  1.00
ATOM   1182  CA  THR B 296      -2.500   7.211 -18.530  1.00  1.00
ATOM   1183  C   THR B 296      -2.228   8.279 -17.479  1.00  1.00
ATOM   1184  O   THR B 296      -1.531   8.032 -16.494  1.00  1.00
ATOM   1185  N   TYR B 297      -2.738   9.523 -17.782  1.00  1.00
ATOM   1186  CA  TYR B 297      -2.593  10.643 -16.860  1.00  1.00
ATOM   1187  C   TYR B 297      -3.322  10.376 -15.549  1.00  1.00
ATOM   1188  O   TYR B 297      -2.814  10.682 -14.471  1.00  1.00
ATOM   1189  N   ASN B 298      -4.543   9.890 -15.644  1.00  1.00
ATOM   1190  CA  ASN B 298      -5.404   9.625 -14.498  1.00  1.00
ATOM   1191  C   ASN B 298      -4.797   8.567 -13.585  1.00  1.00
ATOM   1192  O   ASN B 298      -4.859   8.680 -12.361  1.00  1.00
ATOM   1193  N   ALA B 299      -4.322   7.472 -14.167  1.00  1.00
ATOM   1194  CA  ALA B 299      -3.748   6.367 -13.409  1.00  1.00
ATOM   1195  C   ALA B 299      -2.495   6.804 -12.661  1.00  1.00
ATOM   1196  O   ALA B 299      -2.290   6.433 -11.506  1.00  1.00
ATOM   1197  N   GLU B 300      -1.590   7.449 -13.345  1.00  1.00
ATOM   1198  CA  GLU B 300      -0.326   7.866 -12.749  1.00  1.00
ATOM   1199  C   GLU B 300      -0.547   8.911 -11.663  1.00  1.00
ATOM   1200  O   GLU B 300       0.102   8.881 -10.618  1.00  1.00
ATOM   1201  N   LEU B 301      -1.393   9.872 -11.878  1.00  1.00
ATOM   1202  CA  LEU B 301      -1.649  10.954 -10.935  1.00  1.00
ATOM   1203  C   LEU B 301      -2.411  10.451  -9.713  1.00  1.00
ATOM   1204  O   LEU B 301      -2.174  10.902  -8.592  1.00  1.00
ATOM   1205  N   LEU B 302      -3.367   9.574  -9.894  1.00  1.00
ATOM   1206  CA  LEU B 302      -4.099   8.969  -8.788  1.00  1.00
ATOM   1207  C   LEU B 302      -3.155   8.254  -7.827  1.00  1.00
ATOM   1208  O   LEU B 302      -3.330   8.315  -6.610  1.00  1.00
ATOM   1209  N   VAL B 303      -2.191   7.521  -8.403  1.00  1.00
ATOM   1210  CA  VAL B 303      -1.224   6.785  -7.598  1.00  1.00
ATOM   1211  C   VAL B 303      -0.292   7.733  -6.855  1.00  1.00
ATOM   1212  O   VAL B 303       0.025   7.517  -5.685  1.00  1.00
ATOM   1213  N   LEU B 304       0.208   8.748  -7.573  1.00  1.00
ATOM   1214  CA  LEU B 304       1.118   9.722  -6.981  1.00  1.00
ATOM   1215  C   LEU B 304       0.447  10.480  -5.840  1.00  1.00
ATOM   1216  O   LEU B 304       1.062  10.734  -4.805  1.00  1.00
ATOM   1217  N   LEU B 305      -0.755  10.923  -6.033  1.00  1.00
ATOM   1218  CA  LEU B 305      -1.491  11.664  -5.016  1.00  1.00
ATOM   1219  C   LEU B 305      -1.808  10.783  -3.812  1.00  1.00
ATOM   1220  O   LEU B 305      -1.732  11.230  -2.667  1.00  1.00
ATOM   1221  N   GLU B 306      -2.320   9.562  -4.077  1.00  1.00
ATOM   1222  CA  GLU B 306      -2.665   8.640  -3.001  1.00  1.00
ATOM   1223  C   GLU B 306      -1.426   8.214  -2.223  1.00  1.00
ATOM   1224  O   GLU B 306      -1.475   8.045  -1.004  1.00  1.00
ATOM   1225  N   ASN B 307      -0.307   8.070  -2.887  1.00  1.00
ATOM   1226  CA  ASN B 307       0.951   7.714  -2.242  1.00  1.00
ATOM   1227  C   ASN B 307       1.366   8.769  -1.224  1.00  1.00
ATOM   1228  O   ASN B 307       1.853   8.442  -0.142  1.00  1.00
ATOM   1229  N   GLU B 308       1.296  10.035  -1.627  1.00  1.00
ATOM   1230  CA  GLU B 308       1.604  11.141  -0.728  1.00  1.00
ATOM   1231  C   GLU B 308       0.691  11.130   0.492  1.00  1.00
ATOM   1232  O   GLU B 308       1.133  11.385   1.612  1.00  1.00
ATOM   1233  N   ARG B 309      -0.585  10.868   0.283  1.00  1.00
ATOM   1234  CA  ARG B 309      -1.583  10.854   1.346  1.00  1.00
ATOM   1235  C   ARG B 309      -1.361   9.682   2.294  1.00  1.00
ATOM   1236  O   ARG B 309      -1.548   9.806   3.504  1.00  1.00
ATOM   1237  N   THR B 310      -0.988   8.528   1.759  1.00  1.00
ATOM   1238  CA  THR B 310      -0.729   7.324   2.539  1.00  1.00
ATOM   1239  C   THR B 310       0.432   7.532   3.503  1.00  1.00
ATOM   1240  O   THR B 310       0.386   7.087   4.650  1.00  1.00
ATOM   1241  N   LEU B 311       1.526   8.087   3.001  1.00  1.00
ATOM   1242  CA  LEU B 311       2.692   8.359   3.833  1.00  1.00
ATOM   1243  C   LEU B 311       2.366   9.374   4.924  1.00  1.00
ATOM   1244  O   LEU B 311       2.806   9.236   6.065  1.00  1.00
ATOM   1245  N   ASP B 312       1.583  10.370   4.578  1.00  1.00
ATOM   1246  CA  ASP B 312       1.171  11.375   5.550  1.00  1.00
ATOM   1247  C   ASP B 312       0.256  10.774   6.610  1.00  1.00
ATOM   1248  O   ASP B 312       0.340  11.123   7.787  1.00  1.00
ATOM   1249  N   PHE B 313      -0.615   9.821   6.173  1.00  1.00
ATOM   1250  CA  PHE B 313      -1.532   9.120   7.063  1.00  1.00
ATOM   1251  C   PHE B 313      -0.775   8.357   8.143  1.00  1.00
ATOM   1252  O   PHE B 313      -1.195   8.321   9.300  1.00  1.00
ATOM   1253  N   HIS B 314       0.263   7.630   7.723  1.00  1.00
ATOM   1254  CA  HIS B 314       1.106   6.887   8.652  1.00  1.00
ATOM   1255  C   HIS B 314       1.809   7.824   9.627  1.00  1.00
ATOM   1256  O   HIS B 314       1.918   7.529  10.817  1.00  1.00
ATOM   1257  N   ASP B 315       2.361   8.947   9.074  1.00  1.00
ATOM   1258  CA  ASP B 315       3.006   9.953   9.909  1.00  1.00
ATOM   1259  C   ASP B 315       2.052  10.479  10.974  1.00  1.00
ATOM   1260  O   ASP B 315       2.441  10.685  12.124  1.00  1.00
ATOM   1261  N   SER B 316       0.807  10.710  10.596  1.00  1.00
ATOM   1262  CA  SER B 316      -0.234  11.210  11.486  1.00  1.00
ATOM   1263  C   SER B 316      -0.529  10.216  12.602  1.00  1.00
ATOM   1264  O   SER B 316      -0.753  10.604  13.749  1.00  1.00
ATOM   1265  N   ASN B 317      -0.649   8.933  12.257  1.00  1.00
ATOM   1266  CA  ASN B 317      -0.948   7.870  13.210  1.00  1.00
ATOM   1267  C   ASN B 317       0.137   7.765  14.275  1.00  1.00
ATOM   1268  O   ASN B 317      -0.153   7.539  15.449  1.00  1.00
ATOM   1269  N   VAL B 318       1.404   7.873  13.837  1.00  1.00
ATOM   1270  CA  VAL B 318       2.527   7.854  14.768  1.00  1.00
ATOM   1271  C   VAL B 318       2.480   9.048  15.712  1.00  1.00
ATOM   1272  O   VAL B 318       2.728   8.914  16.910  1.00  1.00
ATOM   1273  N   LYS B 319       2.233  10.225  15.131  1.00  1.00
ATOM   1274  CA  LYS B 319       2.161  11.471  15.884  1.00  1.00
ATOM   1275  C   LYS B 319       1.059  11.416  16.935  1.00  1.00
ATOM   1276  O   LYS B 319       1.235  11.891  18.057  1.00  1.00
ATOM   1277  N   ASN B 320      -0.122  10.876  16.531  1.00  1.00
ATOM   1278  CA  ASN B 320      -1.273  10.777  17.420  1.00  1.00
ATOM   1279  C   ASN B 320      -1.012   9.791  18.551  1.00  1.00
ATOM   1280  O   ASN B 320      -1.440  10.006  19.686  1.00  1.00
ATOM   1281  N   LEU B 321      -0.400   8.656  18.266  1.00  1.00
ATOM   1282  CA  LEU B 321      -0.029   7.665  19.269  1.00  1.00
ATOM   1283  C   LEU B 321       0.936   8.252  20.294  1.00  1.00
ATOM   1284  O   LEU B 321       0.821   7.988  21.491  1.00  1.00
ATOM   1285  N   TYR B 322       1.842   9.067  19.813  1.00  1.00
ATOM   1286  CA  TYR B 322       2.813   9.733  20.673  1.00  1.00
ATOM   1287  C   TYR B 322       2.135  10.744  21.589  1.00  1.00
ATOM   1288  O   TYR B 322       2.472  10.853  22.767  1.00  1.00
ATOM   1289  N   GLU B 323       1.301  11.604  21.001  1.00  1.00
ATOM   1290  CA  GLU B 323       0.563  12.610  21.756  1.00  1.00
ATOM   1291  C   GLU B 323      -0.372  11.963  22.769  1.00  1.00
ATOM   1292  O   GLU B 323      -0.549  12.469  23.877  1.00  1.00
ATOM   1293  N   LYS B 324      -0.956  10.836  22.448  1.00  1.00
ATOM   1294  CA  LYS B 324      -1.833  10.082  23.336  1.00  1.00
ATOM   1295  C   LYS B 324      -1.094   9.636  24.591  1.00  1.00
ATOM   1296  O   LYS B 324      -1.645   9.670  25.692  1.00  1.00
ATOM   1297  N   VAL B 325       0.090   9.014  24.415  1.00  1.00
ATOM   1298  CA  VAL B 325       0.921   8.604  25.541  1.00  1.00
ATOM   1299  C   VAL B 325       1.373   9.807  26.358  1.00  1.00
ATOM   1300  O   VAL B 325       1.379   9.767  27.588  1.00  1.00
ATOM   1301  N   LYS B 326       1.746  10.878  25.642  1.00  1.00
ATOM   1302  CA  LYS B 326       2.209  12.088  26.311  1.00  1.00
ATOM   1303  C   LYS B 326       1.141  12.645  27.244  1.00  1.00
ATOM   1304  O   LYS B 326       1.441  13.083  28.354  1.00  1.00
ATOM   1305  N   SER B 327      -0.111  12.643  26.807  1.00  1.00
ATOM   1306  CA  SER B 327      -1.224  13.192  27.572  1.00  1.00
ATOM   1307  C   SER B 327      -1.596  12.280  28.734  1.00  1.00
ATOM   1308  O   SER B 327      -2.000  12.748  29.798  1.00  1.00
ATOM   1309  N   GLN B 328      -1.360  10.994  28.658  1.00  1.00
ATOM   1310  CA  GLN B 328      -1.618  10.073  29.758  1.00  1.00
ATOM   1311  C   GLN B 328      -0.606  10.259  30.881  1.00  1.00
ATOM   1312  O   GLN B 328      -0.952  10.180  32.060  1.00  1.00
ATOM   1313  N   LEU B 329       0.686  10.307  30.538  1.00  1.00
ATOM   1314  CA  LEU B 329       1.767  10.389  31.513  1.00  1.00
ATOM   1315  C   LEU B 329       1.870  11.791  32.104  1.00  1.00
ATOM   1316  O   LEU B 329       2.177  11.957  33.285  1.00  1.00
ATOM   1317  N   LYS B 330       1.453  12.761  31.591  1.00  1.00
ATOM   1318  CA  LYS B 330       1.589  14.126  32.085  1.00  1.00
ATOM   1319  C   LYS B 330       3.009  14.399  32.563  1.00  1.00
ATOM   1320  O   LYS B 330       3.855  14.857  31.796  1.00  1.00
ATOM   1321  N   ASN B 331       3.205  14.756  33.828  1.00  1.00
ATOM   1322  CA  ASN B 331       4.503  15.081  34.407  1.00  1.00
ATOM   1323  C   ASN B 331       5.062  13.906  35.200  1.00  1.00
ATOM   1324  O   ASN B 331       6.226  13.913  35.599  1.00  1.00
ATOM   1325  N   ASN B 332       4.420  12.743  35.179  1.00  1.00
ATOM   1326  CA  ASN B 332       4.944  11.519  35.773  1.00  1.00
ATOM   1327  C   ASN B 332       6.066  10.932  34.925  1.00  1.00
ATOM   1328  O   ASN B 332       6.949  10.244  35.437  1.00  1.00
ATOM   1329  N   ALA B 333       6.396  11.486  33.953  1.00  1.00
ATOM   1330  CA  ALA B 333       7.470  11.186  33.014  1.00  1.00
ATOM   1331  C   ALA B 333       8.006  12.456  32.366  1.00  1.00
ATOM   1332  O   ALA B 333       7.262  13.411  32.140  1.00  1.00
ATOM   1333  N   LYS B 334       9.183  12.348  31.791  1.00  1.00
ATOM   1334  CA  LYS B 334       9.838  13.430  31.066  1.00  1.00
ATOM   1335  C   LYS B 334      10.091  13.047  29.614  1.00  1.00
ATOM   1336  O   LYS B 334      10.466  11.912  29.318  1.00  1.00
ATOM   1337  N   GLU B 335       9.739  14.000  28.673  1.00  1.00
ATOM   1338  CA  GLU B 335      10.172  13.770  27.300  1.00  1.00
ATOM   1339  C   GLU B 335      11.687  13.875  27.176  1.00  1.00
ATOM   1340  O   GLU B 335      12.281  14.886  27.550  1.00  1.00
ATOM   1341  N   ILE B 336      12.316  12.764  26.661  1.00  1.00
ATOM   1342  CA  ILE B 336      13.768  12.657  26.585  1.00  1.00
ATOM   1343  C   ILE B 336      14.248  12.696  25.140  1.00  1.00
ATOM   1344  O   ILE B 336      15.388  13.069  24.864  1.00  1.00
ATOM   1345  N   GLY B 337      13.470  12.621  24.226  1.00  1.00
ATOM   1346  CA  GLY B 337      13.914  12.855  22.857  1.00  1.00
ATOM   1347  C   GLY B 337      13.581  11.669  21.960  1.00  1.00
ATOM   1348  O   GLY B 337      13.746  10.515  22.354  1.00  1.00
ATOM   1349  N   ASN B 338      13.367  11.983  20.724  1.00  1.00
ATOM   1350  CA  ASN B 338      13.362  10.866  19.788  1.00  1.00
ATOM   1351  C   ASN B 338      12.104  10.021  19.945  1.00  1.00
ATOM   1352  O   ASN B 338      12.076   8.853  19.557  1.00  1.00
ATOM   1353  N   GLY B 339      11.109  10.445  20.752  1.00  1.00
ATOM   1354  CA  GLY B 339       9.860   9.708  20.906  1.00  1.00
ATOM   1355  C   GLY B 339       9.903   8.801  22.128  1.00  1.00
ATOM   1356  O   GLY B 339       8.948   8.078  22.410  1.00  1.00
ATOM   1357  N   CYS B 340      10.709   9.133  23.072  1.00  1.00
ATOM   1358  CA  CYS B 340      10.913   8.361  24.292  1.00  1.00
ATOM   1359  C   CYS B 340      10.505   9.158  25.524  1.00  1.00
ATOM   1360  O   CYS B 340      10.728  10.367  25.594  1.00  1.00
ATOM   1361  N   PHE B 341       9.862   8.501  26.450  1.00  1.00
ATOM   1362  CA  PHE B 341       9.551   9.005  27.783  1.00  1.00
ATOM   1363  C   PHE B 341      10.331   8.251  28.852  1.00  1.00
ATOM   1364  O   PHE B 341      10.479   7.031  28.782  1.00  1.00
ATOM   1365  N   GLU B 342      10.876   8.982  29.780  1.00  1.00
ATOM   1366  CA  GLU B 342      11.525   8.419  30.958  1.00  1.00
ATOM   1367  C   GLU B 342      10.692   8.656  32.212  1.00  1.00
ATOM   1368  O   GLU B 342      10.282   9.782  32.493  1.00  1.00
ATOM   1369  N   PHE B 343      10.195   7.488  32.814  1.00  1.00
ATOM   1370  CA  PHE B 343       9.323   7.622  33.975  1.00  1.00
ATOM   1371  C   PHE B 343      10.091   8.143  35.183  1.00  1.00
ATOM   1372  O   PHE B 343      11.226   7.738  35.431  1.00  1.00
ATOM   1373  N   TYR B 344       9.305   8.901  36.041  1.00  1.00
ATOM   1374  CA  TYR B 344       9.854   9.346  37.316  1.00  1.00
ATOM   1375  C   TYR B 344       9.560   8.341  38.423  1.00  1.00
ATOM   1376  O   TYR B 344      10.197   8.360  39.476  1.00  1.00
ATOM   1377  N   HIS B 345       8.890   7.342  38.092  1.00  1.00
ATOM   1378  CA  HIS B 345       8.469   6.210  38.908  1.00  1.00
ATOM   1379  C   HIS B 345       8.882   4.888  38.273  1.00  1.00
ATOM   1380  O   HIS B 345       8.940   4.768  37.049  1.00  1.00
ATOM   1381  N   LYS B 346       8.933   3.809  39.060  1.00  1.00
ATOM   1382  CA  LYS B 346       9.073   2.470  38.503  1.00  1.00
ATOM   1383  C   LYS B 346       7.813   2.048  37.757  1.00  1.00
ATOM   1384  O   LYS B 346       6.708   2.122  38.295  1.00  1.00
ATOM   1385  N   CYS B 347       7.915   1.704  36.547  1.00  1.00
ATOM   1386  CA  CYS B 347       6.840   1.240  35.678  1.00  1.00
ATOM   1387  C   CYS B 347       7.105  -0.176  35.182  1.00  1.00
ATOM   1388  O   CYS B 347       8.021  -0.406  34.393  1.00  1.00
ATOM   1389  N   ASP B 348       6.580  -1.166  35.922  1.00  1.00
ATOM   1390  CA  ASP B 348       6.760  -2.567  35.560  1.00  1.00
ATOM   1391  C   ASP B 348       5.957  -2.921  34.315  1.00  1.00
ATOM   1392  O   ASP B 348       4.959  -2.271  34.002  1.00  1.00
ATOM   1393  N   ASN B 349       5.753  -4.154  33.990  1.00  1.00
ATOM   1394  CA  ASN B 349       5.040  -4.604  32.801  1.00  1.00
ATOM   1395  C   ASN B 349       3.539  -4.385  32.943  1.00  1.00
ATOM   1396  O   ASN B 349       2.855  -4.061  31.972  1.00  1.00
ATOM   1397  N   GLU B 350       2.928  -4.483  34.058  1.00  1.00
ATOM   1398  CA  GLU B 350       1.531  -4.114  34.256  1.00  1.00
ATOM   1399  C   GLU B 350       1.309  -2.631  33.985  1.00  1.00
ATOM   1400  O   GLU B 350       0.289  -2.240  33.418  1.00  1.00
ATOM   1401  N   CYS B 351       2.248  -1.785  34.494  1.00  1.00
ATOM   1402  CA  CYS B 351       2.189  -0.349  34.250  1.00  1.00
ATOM   1403  C   CYS B 351       2.363  -0.035  32.770  1.00  1.00
ATOM   1404  O   CYS B 351       1.697   0.849  32.230  1.00  1.00
ATOM   1405  N   MET B 352       3.342  -0.678  32.143  1.00  1.00
ATOM   1406  CA  MET B 352       3.631  -0.481  30.727  1.00  1.00
ATOM   1407  C   MET B 352       2.446  -0.887  29.861  1.00  1.00
ATOM   1408  O   MET B 352       2.119  -0.213  28.884  1.00  1.00
ATOM   1409  N   GLU B 353       1.810  -1.986  30.147  1.00  1.00
ATOM   1410  CA  GLU B 353       0.637  -2.447  29.414  1.00  1.00
ATOM   1411  C   GLU B 353      -0.505  -1.444  29.515  1.00  1.00
ATOM   1412  O   GLU B 353      -1.254  -1.243  28.558  1.00  1.00
ATOM   1413  N   SER B 354      -0.711  -0.831  30.664  1.00  1.00
ATOM   1414  CA  SER B 354      -1.708   0.216  30.855  1.00  1.00
ATOM   1415  C   SER B 354      -1.417   1.422  29.972  1.00  1.00
ATOM   1416  O   SER B 354      -2.333   2.059  29.452  1.00  1.00
ATOM   1417  N   VAL B 355      -0.154   1.803  29.826  1.00  1.00
ATOM   1418  CA  VAL B 355       0.228   2.854  28.890  1.00  1.00
ATOM   1419  C   VAL B 355      -0.095   2.457  27.455  1.00  1.00
ATOM   1420  O   VAL B 355      -0.594   3.267  26.674  1.00  1.00
ATOM   1421  N   ARG B 356       0.198   1.249  27.092  1.00  1.00
ATOM   1422  CA  ARG B 356      -0.016   0.721  25.749  1.00  1.00
ATOM   1423  C   ARG B 356      -1.501   0.565  25.449  1.00  1.00
ATOM   1424  O   ARG B 356      -1.952   0.837  24.336  1.00  1.00
ATOM   1425  N   ASN B 357      -2.359   0.335  26.273  1.00  1.00
ATOM   1426  CA  ASN B 357      -3.785   0.111  26.066  1.00  1.00
ATOM   1427  C   ASN B 357      -4.603   1.311  26.525  1.00  1.00
ATOM   1428  O   ASN B 357      -5.790   1.421  26.217  1.00  1.00
ATOM   1429  N   GLY B 358      -4.046   2.348  26.954  1.00  1.00
ATOM   1430  CA  GLY B 358      -4.660   3.655  27.156  1.00  1.00
ATOM   1431  C   GLY B 358      -5.449   3.698  28.459  1.00  1.00
ATOM   1432  O   GLY B 358      -6.117   4.688  28.758  1.00  1.00
ATOM   1433  N   THR B 359      -4.981   3.101  29.490  1.00  1.00
ATOM   1434  CA  THR B 359      -5.617   3.068  30.801  1.00  1.00
ATOM   1435  C   THR B 359      -4.612   3.361  31.908  1.00  1.00
ATOM   1436  O   THR B 359      -4.955   3.348  33.090  1.00  1.00
ATOM   1437  N   TYR B 360      -3.547   4.105  31.544  1.00  1.00
ATOM   1438  CA  TYR B 360      -2.569   4.522  32.542  1.00  1.00
ATOM   1439  C   TYR B 360      -3.232   5.299  33.672  1.00  1.00
ATOM   1440  O   TYR B 360      -3.998   6.231  33.430  1.00  1.00
ATOM   1441  N   ASP B 361      -2.903   4.928  34.912  1.00  1.00
ATOM   1442  CA  ASP B 361      -3.401   5.616  36.097  1.00  1.00
ATOM   1443  C   ASP B 361      -2.372   6.604  36.633  1.00  1.00
ATOM   1444  O   ASP B 361      -1.400   6.213  37.279  1.00  1.00
ATOM   1445  N   TYR B 362      -2.604   7.965  36.320  1.00  1.00
ATOM   1446  CA  TYR B 362      -1.608   8.962  36.694  1.00  1.00
ATOM   1447  C   TYR B 362      -1.581   9.173  38.203  1.00  1.00
ATOM   1448  O   TYR B 362      -0.515   9.328  38.798  1.00  1.00
ATOM   1449  N   PRO B 363      -2.738   9.302  38.865  1.00  1.00
ATOM   1450  CA  PRO B 363      -2.824   9.530  40.302  1.00  1.00
ATOM   1451  C   PRO B 363      -2.158   8.402  41.080  1.00  1.00
ATOM   1452  O   PRO B 363      -1.536   8.634  42.117  1.00  1.00
ATOM   1453  N   LYS B 364      -2.103   7.228  40.646  1.00  1.00
ATOM   1454  CA  LYS B 364      -1.488   6.065  41.275  1.00  1.00
ATOM   1455  C   LYS B 364       0.010   6.269  41.465  1.00  1.00
ATOM   1456  O   LYS B 364       0.577   5.866  42.480  1.00  1.00
ATOM   1457  N   TYR B 365       0.717   6.853  40.542  1.00  1.00
ATOM   1458  CA  TYR B 365       2.167   6.995  40.602  1.00  1.00
ATOM   1459  C   TYR B 365       2.572   8.452  40.779  1.00  1.00
ATOM   1460  O   TYR B 365       3.713   8.752  41.131  1.00  1.00
ATOM   1461  N   SER B 366       1.701   9.325  40.968  1.00  1.00
ATOM   1462  CA  SER B 366       1.968  10.757  41.013  1.00  1.00
ATOM   1463  C   SER B 366       2.746  11.134  42.267  1.00  1.00
ATOM   1464  O   SER B 366       3.613  12.006  42.233  1.00  1.00
ATOM   1465  N   GLU B 367       2.541  10.544  43.420  1.00  1.00
ATOM   1466  CA  GLU B 367       3.299  10.840  44.629  1.00  1.00
ATOM   1467  C   GLU B 367       4.760  10.440  44.475  1.00  1.00
ATOM   1468  O   GLU B 367       5.659  11.152  44.922  1.00  1.00
ATOM   1469  N   GLU B 368       5.001   9.185  44.006  1.00  1.00
ATOM   1470  CA  GLU B 368       6.365   8.710  43.810  1.00  1.00
ATOM   1471  C   GLU B 368       7.094   9.543  42.763  1.00  1.00
ATOM   1472  O   GLU B 368       8.290   9.805  42.886  1.00  1.00
ATOM   1473  N   SER B 369       6.371   9.863  41.669  1.00  1.00
ATOM   1474  CA  SER B 369       6.940  10.688  40.610  1.00  1.00
ATOM   1475  C   SER B 369       7.371  12.048  41.144  1.00  1.00
ATOM   1476  O   SER B 369       8.404  12.585  40.742  1.00  1.00
ATOM   1477  N   LYS B 370       6.445  12.697  41.897  1.00  1.00
ATOM   1478  CA  LYS B 370       6.699  14.009  42.481  1.00  1.00
ATOM   1479  C   LYS B 370       7.979  14.005  43.307  1.00  1.00
ATOM   1480  O   LYS B 370       8.745  14.969  43.287  1.00  1.00
ATOM   1481  N   LEU B 371       8.156  12.983  44.158  1.00  1.00
ATOM   1482  CA  LEU B 371       9.349  12.857  44.987  1.00  1.00
ATOM   1483  C   LEU B 371      10.603  12.720  44.131  1.00  1.00
ATOM   1484  O   LEU B 371      11.664  13.237  44.481  1.00  1.00
ATOM   1485  N   ASN B 372      10.552  12.149  42.973  1.00  1.00
ATOM   1486  CA  ASN B 372      11.723  11.850  42.158  1.00  1.00
ATOM   1487  C   ASN B 372      12.123  13.050  41.308  1.00  1.00
ATOM   1488  O   ASN B 372      13.300  13.240  41.001  1.00  1.00
ATOM   1489  N   ARG B 373      11.236  13.695  40.631  1.00  1.00
ATOM   1490  CA  ARG B 373      11.586  14.861  39.827  1.00  1.00
ATOM   1491  C   ARG B 373      11.862  16.073  40.706  1.00  1.00
ATOM   1492  O   ARG B 373      11.144  16.328  41.673  1.00  1.00
