# Supplementary material for: ProteinDJ: A high‐performance and modular protein design pipeline
Source: Protein Sci. 2026 Jan 21;35(2):e70464. doi: 10.1002/pro.70464 (PMC12820799; doi:10.1002/pro.70464)
Supplement: Supplementary file 2 — DATA S1. Compressed archive containing input PDB and Bindsweeper YAML files used for benchmarking and comparison of sequence design methods. [file PRO-35-e70464-s001.zip › SupplementaryFile1/binderfolds/ha/fold_91.pdb]

ATOM      1  N   GLY A   1     -13.795  -6.463 -10.158  1.00  0.00
ATOM      2  CA  GLY A   1     -13.388  -5.446  -9.196  1.00  0.00
ATOM      3  C   GLY A   1     -13.101  -6.061  -7.832  1.00  0.00
ATOM      4  O   GLY A   1     -12.159  -5.663  -7.147  1.00  0.00
ATOM      5  N   GLY A   2     -14.087  -6.925  -7.391  1.00  0.00
ATOM      6  CA  GLY A   2     -13.926  -7.577  -6.097  1.00  0.00
ATOM      7  C   GLY A   2     -12.764  -8.563  -6.118  1.00  0.00
ATOM      8  O   GLY A   2     -12.009  -8.668  -5.151  1.00  0.00
ATOM      9  N   GLY A   3     -12.611  -9.296  -7.229  1.00  0.00
ATOM     10  CA  GLY A   3     -11.509 -10.242  -7.359  1.00  0.00
ATOM     11  C   GLY A   3     -10.166  -9.524  -7.377  1.00  0.00
ATOM     12  O   GLY A   3      -9.195  -9.988  -6.779  1.00  0.00
ATOM     13  N   GLY A   4     -10.122  -8.370  -8.109  1.00  0.00
ATOM     14  CA  GLY A   4      -8.891  -7.589  -8.150  1.00  0.00
ATOM     15  C   GLY A   4      -8.519  -7.074  -6.765  1.00  0.00
ATOM     16  O   GLY A   4      -7.352  -7.101  -6.375  1.00  0.00
ATOM     17  N   GLY A   5      -9.536  -6.528  -6.069  1.00  0.00
ATOM     18  CA  GLY A   5      -9.318  -6.028  -4.717  1.00  0.00
ATOM     19  C   GLY A   5      -8.803  -7.129  -3.799  1.00  0.00
ATOM     20  O   GLY A   5      -7.904  -6.905  -2.989  1.00  0.00
ATOM     21  N   GLY A   6      -9.443  -8.306  -3.911  1.00  0.00
ATOM     22  CA  GLY A   6      -9.056  -9.448  -3.091  1.00  0.00
ATOM     23  C   GLY A   6      -7.622  -9.874  -3.381  1.00  0.00
ATOM     24  O   GLY A   6      -6.863 -10.195  -2.467  1.00  0.00
ATOM     25  N   GLY A   7      -7.228  -9.877  -4.629  1.00  0.00
ATOM     26  CA  GLY A   7      -5.876 -10.256  -5.023  1.00  0.00
ATOM     27  C   GLY A   7      -4.848  -9.268  -4.488  1.00  0.00
ATOM     28  O   GLY A   7      -3.783  -9.661  -4.013  1.00  0.00
ATOM     29  N   GLY A   8      -5.187  -7.946  -4.605  1.00  0.00
ATOM     30  CA  GLY A   8      -4.283  -6.920  -4.100  1.00  0.00
ATOM     31  C   GLY A   8      -4.111  -7.032  -2.590  1.00  0.00
ATOM     32  O   GLY A   8      -3.003  -6.900  -2.071  1.00  0.00
ATOM     33  N   GLY A   9      -5.217  -7.247  -1.896  1.00  0.00
ATOM     34  CA  GLY A   9      -5.187  -7.418  -0.449  1.00  0.00
ATOM     35  C   GLY A   9      -4.349  -8.628  -0.055  1.00  0.00
ATOM     36  O   GLY A   9      -3.577  -8.575   0.902  1.00  0.00
ATOM     37  N   GLY A  10      -4.524  -9.724  -0.840  1.00  0.00
ATOM     38  CA  GLY A  10      -3.768 -10.941  -0.573  1.00  0.00
ATOM     39  C   GLY A  10      -2.276 -10.721  -0.789  1.00  0.00
ATOM     40  O   GLY A  10      -1.450 -11.197  -0.010  1.00  0.00
ATOM     41  N   GLY A  11      -1.942  -9.945  -1.831  1.00  0.00
ATOM     42  CA  GLY A  11      -0.544  -9.621  -2.088  1.00  0.00
ATOM     43  C   GLY A  11       0.056  -8.819  -0.940  1.00  0.00
ATOM     44  O   GLY A  11       1.194  -9.054  -0.535  1.00  0.00
ATOM     45  N   GLY A  12      -0.794  -7.840  -0.431  1.00  0.00
ATOM     46  CA  GLY A  12      -0.350  -7.035   0.700  1.00  0.00
ATOM     47  C   GLY A  12      -0.108  -7.901   1.930  1.00  0.00
ATOM     48  O   GLY A  12       0.877  -7.719   2.645  1.00  0.00
ATOM     49  N   GLY A  13      -1.064  -8.825   2.183  1.00  0.00
ATOM     50  CA  GLY A  13      -0.958  -9.737   3.315  1.00  0.00
ATOM     51  C   GLY A  13       0.282 -10.614   3.202  1.00  0.00
ATOM     52  O   GLY A  13       0.980 -10.849   4.189  1.00  0.00
ATOM     53  N   GLY A  14       0.564 -11.078   1.990  1.00  0.00
ATOM     54  CA  GLY A  14       1.732 -11.915   1.743  1.00  0.00
ATOM     55  C   GLY A  14       3.022 -11.159   2.035  1.00  0.00
ATOM     56  O   GLY A  14       3.954 -11.707   2.625  1.00  0.00
ATOM     57  N   GLY A  15       3.067  -9.886   1.540  1.00  0.00
ATOM     58  CA  GLY A  15       4.230  -9.045   1.795  1.00  0.00
ATOM     59  C   GLY A  15       4.428  -8.817   3.288  1.00  0.00
ATOM     60  O   GLY A  15       5.553  -8.850   3.788  1.00  0.00
ATOM     61  N   GLY A  16       3.293  -8.480   3.957  1.00  0.00
ATOM     62  CA  GLY A  16       3.324  -8.238   5.394  1.00  0.00
ATOM     63  C   GLY A  16       3.792  -9.475   6.151  1.00  0.00
ATOM     64  O   GLY A  16       4.568  -9.377   7.102  1.00  0.00
ATOM     65  N   GLY A  17       3.300 -10.631   5.752  1.00  0.00
ATOM     66  CA  GLY A  17       3.693 -11.883   6.388  1.00  0.00
ATOM     67  C   GLY A  17       5.179 -12.157   6.192  1.00  0.00
ATOM     68  O   GLY A  17       5.866 -12.594   7.115  1.00  0.00
ATOM     69  N   GLY A  18       5.640 -11.905   4.947  1.00  0.00
ATOM     70  CA  GLY A  18       7.051 -12.093   4.633  1.00  0.00
ATOM     71  C   GLY A  18       7.930 -11.175   5.472  1.00  0.00
ATOM     72  O   GLY A  18       8.999 -11.574   5.934  1.00  0.00
ATOM     73  N   GLY A  19       7.434 -10.025   5.766  1.00  0.00
ATOM     74  CA  GLY A  19       8.159  -9.045   6.566  1.00  0.00
ATOM     75  C   GLY A  19       8.048  -9.357   8.053  1.00  0.00
ATOM     76  O   GLY A  19       8.999  -9.162   8.810  1.00  0.00
ATOM     77  N   GLY A  20       6.980 -10.205   8.389  1.00  0.00
ATOM     78  CA  GLY A  20       6.938 -10.660   9.774  1.00  0.00
ATOM     79  C   GLY A  20       5.766 -10.038  10.523  1.00  0.00
ATOM     80  O   GLY A  20       5.682 -10.127  11.748  1.00  0.00
ATOM     81  N   GLY A  21       4.675  -9.754   9.888  1.00  0.00
ATOM     82  CA  GLY A  21       3.489  -9.207  10.537  1.00  0.00
ATOM     83  C   GLY A  21       2.815 -10.249  11.420  1.00  0.00
ATOM     84  O   GLY A  21       2.834 -11.441  11.116  1.00  0.00
ATOM     85  N   GLY A  22       1.987  -9.764  12.384  1.00  0.00
ATOM     86  CA  GLY A  22       1.309 -10.655  13.317  1.00  0.00
ATOM     87  C   GLY A  22      -0.140 -10.885  12.905  1.00  0.00
ATOM     88  O   GLY A  22      -0.698 -10.127  12.112  1.00  0.00
ATOM     89  N   GLY A  23      -0.852 -11.526  13.888  1.00  0.00
ATOM     90  CA  GLY A  23      -2.252 -11.840  13.634  1.00  0.00
ATOM     91  C   GLY A  23      -3.099 -10.575  13.578  1.00  0.00
ATOM     92  O   GLY A  23      -4.042 -10.482  12.792  1.00  0.00
ATOM     93  N   GLY A  24      -2.690  -9.514  14.197  1.00  0.00
ATOM     94  CA  GLY A  24      -3.430  -8.258  14.189  1.00  0.00
ATOM     95  C   GLY A  24      -3.638  -7.751  12.768  1.00  0.00
ATOM     96  O   GLY A  24      -4.718  -7.271  12.421  1.00  0.00
ATOM     97  N   GLY A  25      -2.546  -7.790  11.981  1.00  0.00
ATOM     98  CA  GLY A  25      -2.615  -7.332  10.598  1.00  0.00
ATOM     99  C   GLY A  25      -3.553  -8.204   9.775  1.00  0.00
ATOM    100  O   GLY A  25      -4.332  -7.702   8.964  1.00  0.00
ATOM    101  N   GLY A  26      -3.472  -9.519  10.051  1.00  0.00
ATOM    102  CA  GLY A  26      -4.315 -10.467   9.331  1.00  0.00
ATOM    103  C   GLY A  26      -5.787 -10.253   9.659  1.00  0.00
ATOM    104  O   GLY A  26      -6.643 -10.305   8.775  1.00  0.00
ATOM    105  N   GLY A  27      -6.075 -10.012  10.938  1.00  0.00
ATOM    106  CA  GLY A  27      -7.451  -9.792  11.367  1.00  0.00
ATOM    107  C   GLY A  27      -8.045  -8.556  10.702  1.00  0.00
ATOM    108  O   GLY A  27      -9.199  -8.563  10.275  1.00  0.00
ATOM    109  N   GLY A  28      -7.271  -7.482  10.606  1.00  0.00
ATOM    110  CA  GLY A  28      -7.727  -6.258   9.959  1.00  0.00
ATOM    111  C   GLY A  28      -7.957  -6.475   8.469  1.00  0.00
ATOM    112  O   GLY A  28      -8.932  -5.980   7.902  1.00  0.00
ATOM    113  N   GLY A  29      -6.981  -7.130   7.811  1.00  0.00
ATOM    114  CA  GLY A  29      -7.120  -7.436   6.392  1.00  0.00
ATOM    115  C   GLY A  29      -8.343  -8.306   6.133  1.00  0.00
ATOM    116  O   GLY A  29      -9.066  -8.102   5.158  1.00  0.00
ATOM    117  N   GLY A  30      -8.581  -9.261   7.050  1.00  0.00
ATOM    118  CA  GLY A  30      -9.729 -10.150   6.918  1.00  0.00
ATOM    119  C   GLY A  30     -11.038  -9.375   7.005  1.00  0.00
ATOM    120  O   GLY A  30     -11.974  -9.634   6.250  1.00  0.00
ATOM    121  N   GLY A  31     -11.085  -8.408   7.913  1.00  0.00
ATOM    122  CA  GLY A  31     -12.270  -7.567   8.031  1.00  0.00
ATOM    123  C   GLY A  31     -12.541  -6.812   6.736  1.00  0.00
ATOM    124  O   GLY A  31     -13.688  -6.691   6.305  1.00  0.00
ATOM    125  N   GLY A  32     -11.464  -6.342   6.091  1.00  0.00
ATOM    126  CA  GLY A  32     -11.592  -5.646   4.816  1.00  0.00
ATOM    127  C   GLY A  32     -12.075  -6.589   3.721  1.00  0.00
ATOM    128  O   GLY A  32     -12.913  -6.220   2.897  1.00  0.00
ATOM    129  N   GLY A  33     -11.446  -7.781   3.650  1.00  0.00
ATOM    130  CA  GLY A  33     -11.815  -8.781   2.656  1.00  0.00
ATOM    131  C   GLY A  33     -13.279  -9.179   2.791  1.00  0.00
ATOM    132  O   GLY A  33     -13.972  -9.379   1.794  1.00  0.00
ATOM    133  N   GLY A  34     -13.758  -9.219   3.995  1.00  0.00
ATOM    134  CA  GLY A  34     -15.150  -9.574   4.246  1.00  0.00
ATOM    135  C   GLY A  34     -16.098  -8.550   3.634  1.00  0.00
ATOM    136  O   GLY A  34     -17.166  -8.901   3.132  1.00  0.00
ATOM    137  N   GLY A  35     -15.606  -7.371   3.314  1.00  0.00
ATOM    138  CA  GLY A  35     -16.408  -6.335   2.674  1.00  0.00
ATOM    139  C   GLY A  35     -16.707  -6.688   1.223  1.00  0.00
ATOM    140  O   GLY A  35     -17.787  -6.391   0.712  1.00  0.00
ATOM    141  N   GLY A  36     -15.960  -7.546   0.637  1.00  0.00
ATOM    142  CA  GLY A  36     -16.206  -8.050  -0.709  1.00  0.00
ATOM    143  C   GLY A  36     -16.850  -9.430  -0.671  1.00  0.00
ATOM    144  O   GLY A  36     -16.491 -10.271   0.154  1.00  0.00
ATOM    145  N   GLY A  37     -17.911  -9.617  -1.399  1.00  0.00
ATOM    146  CA  GLY A  37     -18.630 -10.884  -1.361  1.00  0.00
ATOM    147  C   GLY A  37     -17.724 -12.044  -1.752  1.00  0.00
ATOM    148  O   GLY A  37     -17.773 -13.114  -1.146  1.00  0.00
ATOM    149  N   GLY A  38     -16.918 -11.855  -2.795  1.00  0.00
ATOM    150  CA  GLY A  38     -16.049 -12.910  -3.302  1.00  0.00
ATOM    151  C   GLY A  38     -14.958 -13.256  -2.297  1.00  0.00
ATOM    152  O   GLY A  38     -14.588 -14.420  -2.144  1.00  0.00
ATOM    153  N   GLY A  39     -14.588 -12.419  -1.460  1.00  0.00
ATOM    154  CA  GLY A  39     -13.508 -12.607  -0.500  1.00  0.00
ATOM    155  C   GLY A  39     -14.042 -13.084   0.844  1.00  0.00
ATOM    156  O   GLY A  39     -13.337 -13.749   1.603  1.00  0.00
ATOM    157  N   GLY A  40     -15.276 -13.354   0.975  1.00  0.00
ATOM    158  CA  GLY A  40     -15.926 -13.750   2.218  1.00  0.00
ATOM    159  C   GLY A  40     -15.262 -14.983   2.818  1.00  0.00
ATOM    160  O   GLY A  40     -15.036 -15.052   4.026  1.00  0.00
ATOM    161  N   GLY A  41     -15.063 -16.025   2.052  1.00  0.00
ATOM    162  CA  GLY A  41     -14.457 -17.268   2.516  1.00  0.00
ATOM    163  C   GLY A  41     -13.021 -17.043   2.972  1.00  0.00
ATOM    164  O   GLY A  41     -12.588 -17.592   3.985  1.00  0.00
ATOM    165  N   GLY A  42     -12.273 -16.266   2.204  1.00  0.00
ATOM    166  CA  GLY A  42     -10.902 -15.933   2.568  1.00  0.00
ATOM    167  C   GLY A  42     -10.848 -15.203   3.904  1.00  0.00
ATOM    168  O   GLY A  42      -9.979 -15.469   4.734  1.00  0.00
ATOM    169  N   GLY A  43     -11.779 -14.233   4.037  1.00  0.00
ATOM    170  CA  GLY A  43     -11.848 -13.441   5.259  1.00  0.00
ATOM    171  C   GLY A  43     -12.173 -14.314   6.465  1.00  0.00
ATOM    172  O   GLY A  43     -11.587 -14.154   7.535  1.00  0.00
ATOM    173  N   GLY A  44     -13.066 -15.274   6.288  1.00  0.00
ATOM    174  CA  GLY A  44     -13.427 -16.193   7.360  1.00  0.00
ATOM    175  C   GLY A  44     -12.233 -17.036   7.789  1.00  0.00
ATOM    176  O   GLY A  44     -12.009 -17.252   8.980  1.00  0.00
ATOM    177  N   GLY A  45     -11.483 -17.555   6.825  1.00  0.00
ATOM    178  CA  GLY A  45     -10.303 -18.366   7.102  1.00  0.00
ATOM    179  C   GLY A  45      -9.252 -17.568   7.863  1.00  0.00
ATOM    180  O   GLY A  45      -8.635 -18.072   8.801  1.00  0.00
ATOM    181  N   GLY A  46      -8.992 -16.369   7.408  1.00  0.00
ATOM    182  CA  GLY A  46      -8.005 -15.497   8.033  1.00  0.00
ATOM    183  C   GLY A  46      -8.406 -15.143   9.459  1.00  0.00
ATOM    184  O   GLY A  46      -7.572 -15.128  10.363  1.00  0.00
ATOM    185  N   GLY A  47      -9.680 -14.821   9.629  1.00  0.00
ATOM    186  CA  GLY A  47     -10.199 -14.460  10.943  1.00  0.00
ATOM    187  C   GLY A  47     -10.082 -15.622  11.920  1.00  0.00
ATOM    188  O   GLY A  47      -9.733 -15.433  13.086  1.00  0.00
ATOM    189  N   GLY A  48     -10.407 -16.838  11.437  1.00  0.00
ATOM    190  CA  GLY A  48     -10.322 -18.037  12.262  1.00  0.00
ATOM    191  C   GLY A  48      -8.889 -18.301  12.705  1.00  0.00
ATOM    192  O   GLY A  48      -8.641 -18.654  13.858  1.00  0.00
ATOM    193  N   GLY A  49      -7.942 -18.178  11.805  1.00  0.00
ATOM    194  CA  GLY A  49      -6.531 -18.399  12.097  1.00  0.00
ATOM    195  C   GLY A  49      -6.002 -17.361  13.078  1.00  0.00
ATOM    196  O   GLY A  49      -5.217 -17.681  13.971  1.00  0.00
ATOM    197  N   GLY A  50      -6.365 -16.086  12.819  1.00  0.00
ATOM    198  CA  GLY A  50      -5.940 -15.019  13.717  1.00  0.00
ATOM    199  C   GLY A  50      -6.469 -15.242  15.127  1.00  0.00
ATOM    200  O   GLY A  50      -5.758 -15.026  16.109  1.00  0.00
ATOM    201  N   GLY A  51      -7.715 -15.728  15.173  1.00  0.00
ATOM    202  CA  GLY A  51      -8.334 -16.041  16.456  1.00  0.00
ATOM    203  C   GLY A  51      -7.594 -17.168  17.164  1.00  0.00
ATOM    204  O   GLY A  51      -7.415 -17.138  18.382  1.00  0.00
ATOM    205  N   GLY A  52      -7.057 -18.071  16.394  1.00  0.00
ATOM    206  CA  GLY A  52      -6.286 -19.190  16.922  1.00  0.00
ATOM    207  C   GLY A  52      -4.872 -18.759  17.290  1.00  0.00
ATOM    208  O   GLY A  52      -4.294 -19.255  18.258  1.00  0.00
ATOM    209  N   GLY A  53      -4.474 -17.600  16.628  1.00  0.00
ATOM    210  CA  GLY A  53      -3.155 -17.085  16.975  1.00  0.00
ATOM    211  C   GLY A  53      -2.108 -17.522  15.958  1.00  0.00
ATOM    212  O   GLY A  53      -0.986 -17.016  15.953  1.00  0.00
ATOM    213  N   GLY A  54      -2.537 -18.157  14.926  1.00  0.00
ATOM    214  CA  GLY A  54      -1.648 -18.577  13.849  1.00  0.00
ATOM    215  C   GLY A  54      -1.706 -17.606  12.677  1.00  0.00
ATOM    216  O   GLY A  54      -2.623 -17.660  11.858  1.00  0.00
ATOM    217  N   GLY A  55      -0.704 -16.796  12.489  1.00  0.00
ATOM    218  CA  GLY A  55      -0.713 -15.777  11.446  1.00  0.00
ATOM    219  C   GLY A  55      -0.239 -16.347  10.115  1.00  0.00
ATOM    220  O   GLY A  55      -0.776 -16.013   9.059  1.00  0.00
ATOM    221  N   GLY A  56       0.872 -17.078  10.138  1.00  0.00
ATOM    222  CA  GLY A  56       1.418 -17.668   8.921  1.00  0.00
ATOM    223  C   GLY A  56       0.430 -18.641   8.290  1.00  0.00
ATOM    224  O   GLY A  56       0.265 -18.669   7.071  1.00  0.00
ATOM    225  N   GLY A  57      -0.153 -19.517   9.091  1.00  0.00
ATOM    226  CA  GLY A  57      -1.162 -20.454   8.611  1.00  0.00
ATOM    227  C   GLY A  57      -2.359 -19.720   8.021  1.00  0.00
ATOM    228  O   GLY A  57      -2.903 -20.125   6.993  1.00  0.00
ATOM    229  N   GLY A  58      -2.798 -18.670   8.713  1.00  0.00
ATOM    230  CA  GLY A  58      -3.915 -17.861   8.240  1.00  0.00
ATOM    231  C   GLY A  58      -3.625 -17.272   6.865  1.00  0.00
ATOM    232  O   GLY A  58      -4.489 -17.263   5.988  1.00  0.00
ATOM    233  N   GLY A  59      -2.416 -16.715   6.720  1.00  0.00
ATOM    234  CA  GLY A  59      -2.023 -16.103   5.456  1.00  0.00
ATOM    235  C   GLY A  59      -1.961 -17.137   4.339  1.00  0.00
ATOM    236  O   GLY A  59      -2.400 -16.881   3.218  1.00  0.00
ATOM    237  N   GLY A  60      -1.401 -18.310   4.638  1.00  0.00
ATOM    238  CA  GLY A  60      -1.331 -19.383   3.653  1.00  0.00
ATOM    239  C   GLY A  60      -2.724 -19.825   3.220  1.00  0.00
ATOM    240  O   GLY A  60      -2.972 -20.057   2.037  1.00  0.00
ATOM    241  N   GLY A  61      -3.614 -20.020   4.182  1.00  0.00
ATOM    242  CA  GLY A  61      -4.982 -20.437   3.897  1.00  0.00
ATOM    243  C   GLY A  61      -5.707 -19.402   3.047  1.00  0.00
ATOM    244  O   GLY A  61      -6.429 -19.748   2.112  1.00  0.00
ATOM    245  N   GLY A  62      -5.568 -18.137   3.420  1.00  0.00
ATOM    246  CA  GLY A  62      -6.202 -17.046   2.688  1.00  0.00
ATOM    247  C   GLY A  62      -5.680 -16.966   1.259  1.00  0.00
ATOM    248  O   GLY A  62      -6.444 -16.739   0.321  1.00  0.00
ATOM    249  N   GLY A  63      -4.373 -17.109   1.123  1.00  0.00
ATOM    250  CA  GLY A  63      -3.750 -17.069  -0.194  1.00  0.00
ATOM    251  C   GLY A  63      -4.267 -18.195  -1.082  1.00  0.00
ATOM    252  O   GLY A  63      -4.525 -17.994  -2.269  1.00  0.00
ATOM    253  N   GLY A  64      -4.446 -19.376  -0.493  1.00  0.00
ATOM    254  CA  GLY A  64      -4.982 -20.517  -1.226  1.00  0.00
ATOM    255  C   GLY A  64      -6.414 -20.259  -1.677  1.00  0.00
ATOM    256  O   GLY A  64      -6.786 -20.575  -2.807  1.00  0.00
ATOM    257  N   GLY A  65      -7.252 -19.767  -0.780  1.00  0.00
ATOM    258  CA  GLY A  65      -8.647 -19.473  -1.087  1.00  0.00
ATOM    259  C   GLY A  65      -8.760 -18.406  -2.168  1.00  0.00
ATOM    260  O   GLY A  65      -9.596 -18.505  -3.066  1.00  0.00
ATOM    261  N   GLY A  66      -7.932 -17.363  -2.030  1.00  0.00
ATOM    262  CA  GLY A  66      -7.948 -16.272  -2.997  1.00  0.00
ATOM    263  C   GLY A  66      -7.526 -16.755  -4.379  1.00  0.00
ATOM    264  O   GLY A  66      -8.108 -16.359  -5.389  1.00  0.00
ATOM    265  N   GLY A  67      -6.472 -17.595  -4.394  1.00  0.00
ATOM    266  CA  GLY A  67      -6.019 -18.182  -5.649  1.00  0.00
ATOM    267  C   GLY A  67      -7.110 -19.032  -6.286  1.00  0.00
ATOM    268  O   GLY A  67      -7.299 -19.007  -7.502  1.00  0.00
ATOM    269  N   GLY A  68      -7.844 -19.784  -5.423  1.00  0.00
ATOM    270  CA  GLY A  68      -8.954 -20.596  -5.907  1.00  0.00
ATOM    271  C   GLY A  68     -10.066 -19.726  -6.476  1.00  0.00
ATOM    272  O   GLY A  68     -10.649 -20.045  -7.513  1.00  0.00
ATOM    273  N   GLY A  69     -10.411 -18.641  -5.760  1.00  0.00
ATOM    274  CA  GLY A  69     -11.447 -17.721  -6.215  1.00  0.00
ATOM    275  C   GLY A  69     -11.068 -17.077  -7.542  1.00  0.00
ATOM    276  O   GLY A  69     -11.912 -16.900  -8.420  1.00  0.00
ATOM    277  N   GLY A  70      -9.832 -16.690  -7.645  1.00  0.00
ATOM    278  CA  GLY A  70      -9.332 -16.072  -8.868  1.00  0.00
ATOM    279  C   GLY A  70      -9.291 -17.074 -10.015  1.00  0.00
ATOM    280  O   GLY A  70      -9.582 -16.732 -11.161  1.00  0.00
ATOM    281  N   GLY A  71      -9.074 -18.321  -9.676  1.00  0.00
ATOM    282  CA  GLY A  71      -9.152 -19.365 -10.691  1.00  0.00
ATOM    283  C   GLY A  71     -10.599 -19.690 -11.038  1.00  0.00
ATOM    284  O   GLY A  71     -10.951 -19.829 -12.209  1.00  0.00
ATOM    285  N   ALA B  72      16.390   5.019  35.013  1.00  1.00
ATOM    286  CA  ALA B  72      14.938   5.085  35.128  1.00  1.00
ATOM    287  C   ALA B  72      14.260   4.360  33.973  1.00  1.00
ATOM    288  O   ALA B  72      14.730   4.410  32.836  1.00  1.00
ATOM    289  N   ASP B  73      13.108   3.700  34.223  1.00  1.00
ATOM    290  CA  ASP B  73      12.398   3.041  33.134  1.00  1.00
ATOM    291  C   ASP B  73      12.049   4.028  32.027  1.00  1.00
ATOM    292  O   ASP B  73      11.668   5.168  32.296  1.00  1.00
ATOM    293  N   THR B  74      11.790   3.429  30.807  1.00  1.00
ATOM    294  CA  THR B  74      11.437   4.225  29.638  1.00  1.00
ATOM    295  C   THR B  74      10.448   3.485  28.746  1.00  1.00
ATOM    296  O   THR B  74      10.475   2.258  28.658  1.00  1.00
ATOM    297  N   ILE B  75       9.733   4.199  27.968  1.00  1.00
ATOM    298  CA  ILE B  75       8.848   3.789  26.885  1.00  1.00
ATOM    299  C   ILE B  75       8.951   4.739  25.699  1.00  1.00
ATOM    300  O   ILE B  75       9.031   5.956  25.872  1.00  1.00
ATOM    301  N   CYS B  76       9.157   4.226  24.529  1.00  1.00
ATOM    302  CA  CYS B  76       9.273   4.991  23.294  1.00  1.00
ATOM    303  C   CYS B  76       8.186   4.601  22.300  1.00  1.00
ATOM    304  O   CYS B  76       7.844   3.426  22.169  1.00  1.00
ATOM    305  N   ILE B  77       7.601   5.671  21.600  1.00  1.00
ATOM    306  CA  ILE B  77       6.667   5.465  20.500  1.00  1.00
ATOM    307  C   ILE B  77       7.388   5.471  19.157  1.00  1.00
ATOM    308  O   ILE B  77       8.160   6.382  18.861  1.00  1.00
ATOM    309  N   GLY B  78       7.345   4.391  18.422  1.00  1.00
ATOM    310  CA  GLY B  78       8.101   4.300  17.180  1.00  1.00
ATOM    311  C   GLY B  78       7.210   3.867  16.022  1.00  1.00
ATOM    312  O   GLY B  78       6.044   3.527  16.218  1.00  1.00
ATOM    313  N   TYR B  79       7.904   3.295  14.973  1.00  1.00
ATOM    314  CA  TYR B  79       7.295   2.772  13.756  1.00  1.00
ATOM    315  C   TYR B  79       8.098   1.604  13.197  1.00  1.00
ATOM    316  O   TYR B  79       9.322   1.563  13.322  1.00  1.00
ATOM    317  N   HIS B  80       7.433   0.771  12.369  1.00  1.00
ATOM    318  CA  HIS B  80       8.044  -0.393  11.737  1.00  1.00
ATOM    319  C   HIS B  80       9.091   0.023  10.712  1.00  1.00
ATOM    320  O   HIS B  80       8.908   1.000   9.985  1.00  1.00
ATOM    321  N   ALA B  81      10.073  -0.802  10.546  1.00  1.00
ATOM    322  CA  ALA B  81      11.086  -0.830   9.497  1.00  1.00
ATOM    323  C   ALA B  81      11.444  -2.260   9.115  1.00  1.00
ATOM    324  O   ALA B  81      11.435  -3.158   9.957  1.00  1.00
ATOM    325  N   ASN B  82      11.724  -2.521   7.909  1.00  1.00
ATOM    326  CA  ASN B  82      12.118  -3.846   7.447  1.00  1.00
ATOM    327  C   ASN B  82      13.231  -3.760   6.411  1.00  1.00
ATOM    328  O   ASN B  82      13.463  -2.704   5.822  1.00  1.00
ATOM    329  N   ASN B  83      13.446  -4.843   5.681  1.00  1.00
ATOM    330  CA  ASN B  83      14.487  -4.939   4.664  1.00  1.00
ATOM    331  C   ASN B  83      13.917  -4.709   3.270  1.00  1.00
ATOM    332  O   ASN B  83      14.660  -4.473   2.317  1.00  1.00
ATOM    333  N   SER B  84      12.795  -4.184   3.119  1.00  1.00
ATOM    334  CA  SER B  84      12.201  -3.864   1.827  1.00  1.00
ATOM    335  C   SER B  84      13.011  -2.800   1.097  1.00  1.00
ATOM    336  O   SER B  84      13.416  -1.800   1.689  1.00  1.00
ATOM    337  N   THR B  85      13.160  -3.004  -0.232  1.00  1.00
ATOM    338  CA  THR B  85      13.878  -2.043  -1.060  1.00  1.00
ATOM    339  C   THR B  85      12.974  -1.464  -2.141  1.00  1.00
ATOM    340  O   THR B  85      13.261  -0.407  -2.703  1.00  1.00
ATOM    341  N   ASP B  86      11.655  -1.818  -2.047  1.00  1.00
ATOM    342  CA  ASP B  86      10.658  -1.243  -2.943  1.00  1.00
ATOM    343  C   ASP B  86      10.553   0.265  -2.756  1.00  1.00
ATOM    344  O   ASP B  86      10.597   0.765  -1.632  1.00  1.00
ATOM    345  N   THR B  87      10.377   0.963  -3.898  1.00  1.00
ATOM    346  CA  THR B  87      10.227   2.413  -3.872  1.00  1.00
ATOM    347  C   THR B  87       8.960   2.848  -4.596  1.00  1.00
ATOM    348  O   THR B  87       8.559   2.238  -5.587  1.00  1.00
ATOM    349  N   VAL B  88       8.451   3.937  -4.213  1.00  1.00
ATOM    350  CA  VAL B  88       7.316   4.632  -4.807  1.00  1.00
ATOM    351  C   VAL B  88       7.628   6.107  -5.028  1.00  1.00
ATOM    352  O   VAL B  88       8.385   6.712  -4.270  1.00  1.00
ATOM    353  N   ASP B  89       6.914   6.746  -5.865  1.00  1.00
ATOM    354  CA  ASP B  89       6.968   8.190  -6.056  1.00  1.00
ATOM    355  C   ASP B  89       5.727   8.868  -5.488  1.00  1.00
ATOM    356  O   ASP B  89       4.633   8.305  -5.515  1.00  1.00
ATOM    357  N   THR B  90       5.942  10.072  -5.005  1.00  1.00
ATOM    358  CA  THR B  90       4.866  10.970  -4.603  1.00  1.00
ATOM    359  C   THR B  90       4.884  12.253  -5.425  1.00  1.00
ATOM    360  O   THR B  90       5.933  12.675  -5.911  1.00  1.00
ATOM    361  N   VAL B  91       4.108  13.178  -5.218  1.00  1.00
ATOM    362  CA  VAL B  91       4.166  14.480  -5.871  1.00  1.00
ATOM    363  C   VAL B  91       5.346  15.299  -5.362  1.00  1.00
ATOM    364  O   VAL B  91       6.014  15.988  -6.133  1.00  1.00
ATOM    365  N   LEU B  92       5.759  15.179  -4.221  1.00  1.00
ATOM    366  CA  LEU B  92       6.849  15.940  -3.620  1.00  1.00
ATOM    367  C   LEU B  92       8.147  15.140  -3.626  1.00  1.00
ATOM    368  O   LEU B  92       9.232  15.700  -3.787  1.00  1.00
ATOM    369  N   GLU B  93       8.283  14.014  -3.913  1.00  1.00
ATOM    370  CA  GLU B  93       9.382  13.092  -3.651  1.00  1.00
ATOM    371  C   GLU B  93       9.380  11.937  -4.643  1.00  1.00
ATOM    372  O   GLU B  93       8.347  11.311  -4.880  1.00  1.00
ATOM    373  N   LYS B  94      10.547  11.668  -5.230  1.00  1.00
ATOM    374  CA  LYS B  94      10.742  10.493  -6.070  1.00  1.00
ATOM    375  C   LYS B  94      11.611   9.455  -5.371  1.00  1.00
ATOM    376  O   LYS B  94      12.656   9.783  -4.809  1.00  1.00
ATOM    377  N   ASN B  95      11.201   8.119  -5.630  1.00  1.00
ATOM    378  CA  ASN B  95      12.132   7.090  -5.183  1.00  1.00
ATOM    379  C   ASN B  95      12.158   6.993  -3.663  1.00  1.00
ATOM    380  O   ASN B  95      13.224   7.020  -3.048  1.00  1.00
ATOM    381  N   VAL B  96      11.005   7.096  -2.983  1.00  1.00
ATOM    382  CA  VAL B  96      10.813   6.807  -1.567  1.00  1.00
ATOM    383  C   VAL B  96      10.778   5.306  -1.310  1.00  1.00
ATOM    384  O   VAL B  96       9.982   4.583  -1.908  1.00  1.00
ATOM    385  N   THR B  97      11.825   4.833  -0.501  1.00  1.00
ATOM    386  CA  THR B  97      11.759   3.440  -0.079  1.00  1.00
ATOM    387  C   THR B  97      10.704   3.240   1.002  1.00  1.00
ATOM    388  O   THR B  97      10.677   3.964   1.998  1.00  1.00
ATOM    389  N   VAL B  98       9.848   2.272   0.852  1.00  1.00
ATOM    390  CA  VAL B  98       8.731   2.036   1.758  1.00  1.00
ATOM    391  C   VAL B  98       8.724   0.597   2.261  1.00  1.00
ATOM    392  O   VAL B  98       9.090  -0.326   1.533  1.00  1.00
ATOM    393  N   THR B  99       8.074   0.356   3.429  1.00  1.00
ATOM    394  CA  THR B  99       8.002  -0.971   4.028  1.00  1.00
ATOM    395  C   THR B  99       7.042  -1.871   3.260  1.00  1.00
ATOM    396  O   THR B  99       7.302  -3.060   3.079  1.00  1.00
ATOM    397  N   HIS B 100       6.050  -1.555   2.748  1.00  1.00
ATOM    398  CA  HIS B 100       5.018  -2.302   2.038  1.00  1.00
ATOM    399  C   HIS B 100       4.443  -1.488   0.886  1.00  1.00
ATOM    400  O   HIS B 100       4.284  -0.272   0.991  1.00  1.00
ATOM    401  N   SER B 101       4.201  -2.191  -0.232  1.00  1.00
ATOM    402  CA  SER B 101       3.649  -1.608  -1.449  1.00  1.00
ATOM    403  C   SER B 101       3.083  -2.684  -2.367  1.00  1.00
ATOM    404  O   SER B 101       3.500  -3.841  -2.314  1.00  1.00
ATOM    405  N   VAL B 102       2.360  -2.308  -3.373  1.00  1.00
ATOM    406  CA  VAL B 102       1.717  -3.185  -4.344  1.00  1.00
ATOM    407  C   VAL B 102       1.865  -2.642  -5.760  1.00  1.00
ATOM    408  O   VAL B 102       1.720  -1.442  -5.993  1.00  1.00
ATOM    409  N   ASN B 103       2.298  -3.581  -6.731  1.00  1.00
ATOM    410  CA  ASN B 103       2.318  -3.166  -8.128  1.00  1.00
ATOM    411  C   ASN B 103       0.919  -3.193  -8.731  1.00  1.00
ATOM    412  O   ASN B 103       0.196  -4.180  -8.602  1.00  1.00
ATOM    413  N   LEU B 104       0.499  -2.110  -9.379  1.00  1.00
ATOM    414  CA  LEU B 104      -0.813  -2.001 -10.005  1.00  1.00
ATOM    415  C   LEU B 104      -0.712  -2.109 -11.523  1.00  1.00
ATOM    416  O   LEU B 104      -1.676  -2.473 -12.195  1.00  1.00
ATOM    417  N   LEU B 105       0.364  -2.269 -12.072  1.00  1.00
ATOM    418  CA  LEU B 105       0.676  -2.345 -13.494  1.00  1.00
ATOM    419  C   LEU B 105       1.217  -3.722 -13.867  1.00  1.00
ATOM    420  O   LEU B 105       2.195  -4.193 -13.287  1.00  1.00
ATOM    421  N   GLU B 106       0.326  -4.463 -14.663  1.00  1.00
ATOM    422  CA  GLU B 106       0.731  -5.767 -15.174  1.00  1.00
ATOM    423  C   GLU B 106       1.582  -5.627 -16.430  1.00  1.00
ATOM    424  O   GLU B 106       1.247  -4.864 -17.336  1.00  1.00
ATOM    425  N   ASP B 107       2.757  -6.294 -16.422  1.00  1.00
ATOM    426  CA  ASP B 107       3.666  -6.210 -17.560  1.00  1.00
ATOM    427  C   ASP B 107       4.092  -7.595 -18.028  1.00  1.00
ATOM    428  O   ASP B 107       4.514  -7.772 -19.170  1.00  1.00
ATOM    429  N   SER B 108       3.501  -8.604 -17.490  1.00  1.00
ATOM    430  CA  SER B 108       3.748 -10.013 -17.771  1.00  1.00
ATOM    431  C   SER B 108       2.586 -10.635 -18.535  1.00  1.00
ATOM    432  O   SER B 108       1.422 -10.411 -18.204  1.00  1.00
ATOM    433  N   HIS B 109       2.867 -11.235 -19.643  1.00  1.00
ATOM    434  CA  HIS B 109       1.979 -12.082 -20.429  1.00  1.00
ATOM    435  C   HIS B 109       2.603 -13.448 -20.683  1.00  1.00
ATOM    436  O   HIS B 109       3.807 -13.557 -20.918  1.00  1.00
ATOM    437  N   ASN B 110       2.024 -14.426 -20.919  1.00  1.00
ATOM    438  CA  ASN B 110       2.480 -15.794 -21.136  1.00  1.00
ATOM    439  C   ASN B 110       2.915 -16.009 -22.580  1.00  1.00
ATOM    440  O   ASN B 110       3.616 -16.971 -22.891  1.00  1.00
ATOM    441  N   GLY B 111       3.024 -15.218 -23.419  1.00  1.00
ATOM    442  CA  GLY B 111       3.569 -15.266 -24.770  1.00  1.00
ATOM    443  C   GLY B 111       2.882 -16.341 -25.603  1.00  1.00
ATOM    444  O   GLY B 111       3.506 -16.972 -26.456  1.00  1.00
ATOM    445  N   LYS B 112       1.659 -16.682 -25.412  1.00  1.00
ATOM    446  CA  LYS B 112       0.902 -17.721 -26.102  1.00  1.00
ATOM    447  C   LYS B 112      -0.472 -17.214 -26.522  1.00  1.00
ATOM    448  O   LYS B 112      -1.091 -16.416 -25.819  1.00  1.00
ATOM    449  N   LEU B 113      -0.966 -17.694 -27.728  1.00  1.00
ATOM    450  CA  LEU B 113      -2.395 -17.589 -27.994  1.00  1.00
ATOM    451  C   LEU B 113      -3.171 -18.694 -27.286  1.00  1.00
ATOM    452  O   LEU B 113      -2.798 -19.866 -27.349  1.00  1.00
ATOM    453  N   CYS B 114      -4.169 -18.362 -26.570  1.00  1.00
ATOM    454  CA  CYS B 114      -4.909 -19.292 -25.725  1.00  1.00
ATOM    455  C   CYS B 114      -6.386 -19.318 -26.097  1.00  1.00
ATOM    456  O   CYS B 114      -6.951 -18.304 -26.508  1.00  1.00
ATOM    457  N   ARG B 115      -7.107 -20.384 -25.632  1.00  1.00
ATOM    458  CA  ARG B 115      -8.563 -20.315 -25.664  1.00  1.00
ATOM    459  C   ARG B 115      -9.086 -19.265 -24.692  1.00  1.00
ATOM    460  O   ARG B 115      -8.572 -19.121 -23.583  1.00  1.00
ATOM    461  N   LEU B 116     -10.237 -18.678 -25.090  1.00  1.00
ATOM    462  CA  LEU B 116     -10.964 -17.771 -24.210  1.00  1.00
ATOM    463  C   LEU B 116     -12.211 -18.437 -23.639  1.00  1.00
ATOM    464  O   LEU B 116     -13.086 -18.880 -24.384  1.00  1.00
ATOM    465  N   LYS B 117     -12.284 -18.576 -22.271  1.00  1.00
ATOM    466  CA  LYS B 117     -13.519 -19.154 -21.756  1.00  1.00
ATOM    467  C   LYS B 117     -13.763 -20.541 -22.337  1.00  1.00
ATOM    468  O   LYS B 117     -14.903 -20.998 -22.420  1.00  1.00
ATOM    469  N   GLY B 118     -12.622 -21.261 -22.823  1.00  1.00
ATOM    470  CA  GLY B 118     -12.700 -22.659 -23.231  1.00  1.00
ATOM    471  C   GLY B 118     -12.804 -22.786 -24.746  1.00  1.00
ATOM    472  O   GLY B 118     -12.481 -23.829 -25.314  1.00  1.00
ATOM    473  N   ILE B 119     -12.995 -21.848 -25.479  1.00  1.00
ATOM    474  CA  ILE B 119     -13.141 -21.820 -26.930  1.00  1.00
ATOM    475  C   ILE B 119     -11.862 -21.341 -27.603  1.00  1.00
ATOM    476  O   ILE B 119     -11.311 -20.301 -27.243  1.00  1.00
ATOM    477  N   ALA B 120     -11.356 -22.190 -28.586  1.00  1.00
ATOM    478  CA  ALA B 120     -10.167 -21.818 -29.342  1.00  1.00
ATOM    479  C   ALA B 120     -10.495 -20.782 -30.410  1.00  1.00
ATOM    480  O   ALA B 120     -11.508 -20.889 -31.101  1.00  1.00
ATOM    481  N   PRO B 121      -9.543 -19.853 -30.656  1.00  1.00
ATOM    482  CA  PRO B 121      -9.703 -18.899 -31.748  1.00  1.00
ATOM    483  C   PRO B 121      -9.717 -19.605 -33.098  1.00  1.00
ATOM    484  O   PRO B 121      -8.946 -20.535 -33.330  1.00  1.00
ATOM    485  N   SER B 122     -17.438 -22.015 -35.132  1.00  1.00
ATOM    486  CA  SER B 122     -17.380 -21.280 -33.875  1.00  1.00
ATOM    487  C   SER B 122     -15.941 -20.965 -33.486  1.00  1.00
ATOM    488  O   SER B 122     -15.046 -21.791 -33.661  1.00  1.00
ATOM    489  N   TRP B 123     -15.789 -19.797 -32.921  1.00  1.00
ATOM    490  CA  TRP B 123     -14.502 -19.341 -32.409  1.00  1.00
ATOM    491  C   TRP B 123     -14.678 -18.199 -31.416  1.00  1.00
ATOM    492  O   TRP B 123     -15.566 -17.361 -31.570  1.00  1.00
ATOM    493  N   SER B 124     -13.622 -17.956 -30.599  1.00  1.00
ATOM    494  CA  SER B 124     -13.666 -16.926 -29.567  1.00  1.00
ATOM    495  C   SER B 124     -13.010 -15.638 -30.047  1.00  1.00
ATOM    496  O   SER B 124     -13.327 -14.551 -29.563  1.00  1.00
ATOM    497  N   TYR B 125     -12.467 -15.536 -30.993  1.00  1.00
ATOM    498  CA  TYR B 125     -11.744 -14.481 -31.694  1.00  1.00
ATOM    499  C   TYR B 125     -11.149 -14.995 -32.999  1.00  1.00
ATOM    500  O   TYR B 125     -10.764 -16.159 -33.100  1.00  1.00
ATOM    501  N   ILE B 126     -10.852 -14.052 -33.908  1.00  1.00
ATOM    502  CA  ILE B 126     -10.079 -14.331 -35.112  1.00  1.00
ATOM    503  C   ILE B 126      -8.768 -13.554 -35.117  1.00  1.00
ATOM    504  O   ILE B 126      -8.725 -12.388 -34.726  1.00  1.00
ATOM    505  N   SER B 127     -16.938  -8.921 -36.639  1.00  1.00
ATOM    506  CA  SER B 127     -16.198  -9.038 -35.388  1.00  1.00
ATOM    507  C   SER B 127     -17.116  -9.444 -34.242  1.00  1.00
ATOM    508  O   SER B 127     -16.663  -9.988 -33.235  1.00  1.00
ATOM    509  N   SER B 128     -18.338  -9.388 -34.365  1.00  1.00
ATOM    510  CA  SER B 128     -19.338  -9.738 -33.364  1.00  1.00
ATOM    511  C   SER B 128     -20.078 -11.013 -33.748  1.00  1.00
ATOM    512  O   SER B 128     -20.794 -11.596 -32.933  1.00  1.00
ATOM    513  N   VAL B 129     -19.532 -11.810 -34.517  1.00  1.00
ATOM    514  CA  VAL B 129     -19.928 -13.172 -34.855  1.00  1.00
ATOM    515  C   VAL B 129     -19.122 -14.193 -34.063  1.00  1.00
ATOM    516  O   VAL B 129     -17.894 -14.221 -34.137  1.00  1.00
ATOM    517  N   SER B 130     -19.841 -15.078 -33.310  1.00  1.00
ATOM    518  CA  SER B 130     -19.184 -16.093 -32.494  1.00  1.00
ATOM    519  C   SER B 130     -19.268 -17.465 -33.151  1.00  1.00
ATOM    520  O   SER B 130     -18.396 -18.312 -32.954  1.00  1.00
ATOM    521  N   SER B 131     -20.092 -17.883 -33.757  1.00  1.00
ATOM    522  CA  SER B 131     -20.169 -19.109 -34.542  1.00  1.00
ATOM    523  C   SER B 131     -20.848 -18.863 -35.883  1.00  1.00
ATOM    524  O   SER B 131     -21.761 -18.043 -35.986  1.00  1.00
ATOM    525  N   SER B 132     -24.534 -16.267 -35.833  1.00  1.00
ATOM    526  CA  SER B 132     -24.705 -16.265 -34.385  1.00  1.00
ATOM    527  C   SER B 132     -23.863 -15.176 -33.732  1.00  1.00
ATOM    528  O   SER B 132     -22.668 -15.058 -34.000  1.00  1.00
ATOM    529  N   ARG B 133     -24.544 -14.160 -33.229  1.00  1.00
ATOM    530  CA  ARG B 133     -23.859 -13.001 -32.669  1.00  1.00
ATOM    531  C   ARG B 133     -23.430 -13.257 -31.230  1.00  1.00
ATOM    532  O   ARG B 133     -24.167 -13.860 -30.450  1.00  1.00
ATOM    533  N   GLY B 134     -22.304 -12.640 -30.880  1.00  1.00
ATOM    534  CA  GLY B 134     -21.730 -12.656 -29.540  1.00  1.00
ATOM    535  C   GLY B 134     -20.875 -11.420 -29.292  1.00  1.00
ATOM    536  O   GLY B 134     -20.107 -11.001 -30.158  1.00  1.00
ATOM    537  N   PHE B 135     -20.989 -10.822 -28.139  1.00  1.00
ATOM    538  CA  PHE B 135     -20.162  -9.674 -27.788  1.00  1.00
ATOM    539  C   PHE B 135     -18.797 -10.115 -27.276  1.00  1.00
ATOM    540  O   PHE B 135     -18.699 -10.996 -26.422  1.00  1.00
ATOM    541  N   GLY B 136     -17.749  -9.163 -27.741  1.00  1.00
ATOM    542  CA  GLY B 136     -16.449  -9.371 -27.115  1.00  1.00
ATOM    543  C   GLY B 136     -15.506 -10.128 -28.040  1.00  1.00
ATOM    544  O   GLY B 136     -14.299 -10.184 -27.803  1.00  1.00
ATOM    545  N   SER B 137     -15.996 -10.643 -29.164  1.00  1.00
ATOM    546  CA  SER B 137     -15.116 -11.159 -30.205  1.00  1.00
ATOM    547  C   SER B 137     -14.450 -10.026 -30.975  1.00  1.00
ATOM    548  O   SER B 137     -15.062  -8.988 -31.224  1.00  1.00
ATOM    549  N   GLY B 138     -13.552 -10.404 -31.868  1.00  1.00
ATOM    550  CA  GLY B 138     -12.765  -9.431 -32.616  1.00  1.00
ATOM    551  C   GLY B 138     -11.781 -10.121 -33.551  1.00  1.00
ATOM    552  O   GLY B 138     -11.446 -11.290 -33.362  1.00  1.00
ATOM    553  N   ILE B 139     -11.167  -9.383 -34.398  1.00  1.00
ATOM    554  CA  ILE B 139     -10.041  -9.815 -35.218  1.00  1.00
ATOM    555  C   ILE B 139      -8.751  -9.129 -34.787  1.00  1.00
ATOM    556  O   ILE B 139      -8.719  -7.914 -34.589  1.00  1.00
ATOM    557  N   ILE B 140      -7.757  -9.930 -34.514  1.00  1.00
ATOM    558  CA  ILE B 140      -6.429  -9.460 -34.138  1.00  1.00
ATOM    559  C   ILE B 140      -5.368  -9.986 -35.096  1.00  1.00
ATOM    560  O   ILE B 140      -5.464 -11.110 -35.588  1.00  1.00
ATOM    561  N   THR B 141      -4.335  -9.321 -35.283  1.00  1.00
ATOM    562  CA  THR B 141      -3.111  -9.775 -35.930  1.00  1.00
ATOM    563  C   THR B 141      -2.032 -10.097 -34.904  1.00  1.00
ATOM    564  O   THR B 141      -1.735  -9.287 -34.026  1.00  1.00
ATOM    565  N   SER B 142      -1.437 -11.361 -35.106  1.00  1.00
ATOM    566  CA  SER B 142      -0.534 -11.805 -34.051  1.00  1.00
ATOM    567  C   SER B 142       0.570 -12.693 -34.609  1.00  1.00
ATOM    568  O   SER B 142       0.338 -13.497 -35.511  1.00  1.00
ATOM    569  N   ASN B 143       1.736 -12.626 -33.945  1.00  1.00
ATOM    570  CA  ASN B 143       2.841 -13.493 -34.336  1.00  1.00
ATOM    571  C   ASN B 143       3.052 -14.608 -33.320  1.00  1.00
ATOM    572  O   ASN B 143       3.763 -15.578 -33.586  1.00  1.00
ATOM    573  N   ALA B 144       2.344 -14.685 -32.336  1.00  1.00
ATOM    574  CA  ALA B 144       2.336 -15.696 -31.286  1.00  1.00
ATOM    575  C   ALA B 144       1.868 -17.043 -31.822  1.00  1.00
ATOM    576  O   ALA B 144       0.946 -17.112 -32.635  1.00  1.00
ATOM    577  N   SER B 145       2.197 -18.138 -31.042  1.00  1.00
ATOM    578  CA  SER B 145       1.747 -19.476 -31.408  1.00  1.00
ATOM    579  C   SER B 145       0.610 -19.940 -30.506  1.00  1.00
ATOM    580  O   SER B 145       0.642 -19.731 -29.293  1.00  1.00
ATOM    581  N   MET B 146      -0.305 -20.771 -31.102  1.00  1.00
ATOM    582  CA  MET B 146      -1.366 -21.347 -30.285  1.00  1.00
ATOM    583  C   MET B 146      -0.831 -22.455 -29.388  1.00  1.00
ATOM    584  O   MET B 146      -0.100 -23.336 -29.842  1.00  1.00
ATOM    585  N   HIS B 147      -1.163 -22.429 -28.157  1.00  1.00
ATOM    586  CA  HIS B 147      -0.880 -23.456 -27.161  1.00  1.00
ATOM    587  C   HIS B 147      -2.163 -23.984 -26.534  1.00  1.00
ATOM    588  O   HIS B 147      -3.122 -23.238 -26.338  1.00  1.00
ATOM    589  N   GLU B 148      -2.159 -25.167 -26.015  1.00  1.00
ATOM    590  CA  GLU B 148      -3.291 -25.664 -25.243  1.00  1.00
ATOM    591  C   GLU B 148      -3.387 -24.964 -23.893  1.00  1.00
ATOM    592  O   GLU B 148      -2.554 -25.179 -23.011  1.00  1.00
ATOM    593  N   CYS B 149      -3.861 -23.810 -23.920  1.00  1.00
ATOM    594  CA  CYS B 149      -4.059 -22.939 -22.768  1.00  1.00
ATOM    595  C   CYS B 149      -5.422 -22.261 -22.818  1.00  1.00
ATOM    596  O   CYS B 149      -5.929 -21.943 -23.894  1.00  1.00
ATOM    597  N   ASN B 150      -5.897 -21.765 -21.769  1.00  1.00
ATOM    598  CA  ASN B 150      -7.129 -21.009 -21.575  1.00  1.00
ATOM    599  C   ASN B 150      -6.881 -19.753 -20.750  1.00  1.00
ATOM    600  O   ASN B 150      -6.199 -19.795 -19.727  1.00  1.00
ATOM    601  N   THR B 151      -7.583 -18.649 -21.205  1.00  1.00
ATOM    602  CA  THR B 151      -7.390 -17.362 -20.547  1.00  1.00
ATOM    603  C   THR B 151      -8.676 -16.546 -20.543  1.00  1.00
ATOM    604  O   THR B 151      -9.491 -16.649 -21.460  1.00  1.00
ATOM    605  N   LYS B 152      -8.758 -15.544 -19.770  1.00  1.00
ATOM    606  CA  LYS B 152      -9.840 -14.569 -19.715  1.00  1.00
ATOM    607  C   LYS B 152      -9.474 -13.296 -20.466  1.00  1.00
ATOM    608  O   LYS B 152     -10.344 -12.599 -20.988  1.00  1.00
ATOM    609  N   CYS B 153      -8.259 -13.223 -20.875  1.00  1.00
ATOM    610  CA  CYS B 153      -7.643 -12.046 -21.475  1.00  1.00
ATOM    611  C   CYS B 153      -6.558 -12.439 -22.469  1.00  1.00
ATOM    612  O   CYS B 153      -5.701 -13.271 -22.171  1.00  1.00
ATOM    613  N   GLN B 154      -6.726 -12.043 -23.708  1.00  1.00
ATOM    614  CA  GLN B 154      -5.797 -12.321 -24.796  1.00  1.00
ATOM    615  C   GLN B 154      -5.407 -11.043 -25.528  1.00  1.00
ATOM    616  O   GLN B 154      -6.252 -10.193 -25.806  1.00  1.00
ATOM    617  N   THR B 155      -4.143 -10.764 -25.566  1.00  1.00
ATOM    618  CA  THR B 155      -3.543  -9.743 -26.415  1.00  1.00
ATOM    619  C   THR B 155      -2.814 -10.369 -27.598  1.00  1.00
ATOM    620  O   THR B 155      -2.214 -11.437 -27.475  1.00  1.00
ATOM    621  N   PRO B 156      -2.368  -9.621 -28.558  1.00  1.00
ATOM    622  CA  PRO B 156      -1.636 -10.129 -29.712  1.00  1.00
ATOM    623  C   PRO B 156      -0.237 -10.586 -29.319  1.00  1.00
ATOM    624  O   PRO B 156       0.290 -11.551 -29.874  1.00  1.00
ATOM    625  N   LEU B 157       0.261 -10.360 -28.260  1.00  1.00
ATOM    626  CA  LEU B 157       1.588 -10.725 -27.780  1.00  1.00
ATOM    627  C   LEU B 157       1.529 -11.952 -26.876  1.00  1.00
ATOM    628  O   LEU B 157       2.465 -12.750 -26.834  1.00  1.00
ATOM    629  N   GLY B 158       0.380 -12.226 -26.306  1.00  1.00
ATOM    630  CA  GLY B 158       0.241 -13.272 -25.299  1.00  1.00
ATOM    631  C   GLY B 158      -0.987 -13.038 -24.429  1.00  1.00
ATOM    632  O   GLY B 158      -1.420 -11.901 -24.241  1.00  1.00
ATOM    633  N   ALA B 159      -1.363 -14.082 -23.657  1.00  1.00
ATOM    634  CA  ALA B 159      -2.479 -13.981 -22.723  1.00  1.00
ATOM    635  C   ALA B 159      -2.026 -13.412 -21.385  1.00  1.00
ATOM    636  O   ALA B 159      -0.941 -13.729 -20.899  1.00  1.00
ATOM    637  N   ILE B 160      -2.984 -12.724 -20.722  1.00  1.00
ATOM    638  CA  ILE B 160      -2.763 -12.148 -19.401  1.00  1.00
ATOM    639  C   ILE B 160      -3.603 -12.855 -18.344  1.00  1.00
ATOM    640  O   ILE B 160      -4.804 -13.056 -18.524  1.00  1.00
ATOM    641  N   ASN B 161      -3.041 -13.330 -17.343  1.00  1.00
ATOM    642  CA  ASN B 161      -3.683 -13.891 -16.160  1.00  1.00
ATOM    643  C   ASN B 161      -3.317 -13.102 -14.909  1.00  1.00
ATOM    644  O   ASN B 161      -2.150 -13.036 -14.524  1.00  1.00
ATOM    645  N   SER B 162      -4.250 -11.992 -14.681  1.00  1.00
ATOM    646  CA  SER B 162      -3.877 -11.000 -13.680  1.00  1.00
ATOM    647  C   SER B 162      -5.109 -10.354 -13.059  1.00  1.00
ATOM    648  O   SER B 162      -6.137 -10.196 -13.717  1.00  1.00
ATOM    649  N   SER B 163      -4.975  -9.933 -11.774  1.00  1.00
ATOM    650  CA  SER B 163      -6.021  -9.183 -11.090  1.00  1.00
ATOM    651  C   SER B 163      -5.652  -7.710 -10.968  1.00  1.00
ATOM    652  O   SER B 163      -6.517  -6.857 -10.770  1.00  1.00
ATOM    653  N   LEU B 164      -4.470  -7.376 -11.442  1.00  1.00
ATOM    654  CA  LEU B 164      -4.048  -5.982 -11.499  1.00  1.00
ATOM    655  C   LEU B 164      -4.982  -5.158 -12.379  1.00  1.00
ATOM    656  O   LEU B 164      -5.333  -5.569 -13.485  1.00  1.00
ATOM    657  N   PRO B 165      -5.172  -3.894 -12.010  1.00  1.00
ATOM    658  CA  PRO B 165      -6.107  -3.008 -12.693  1.00  1.00
ATOM    659  C   PRO B 165      -5.507  -2.462 -13.982  1.00  1.00
ATOM    660  O   PRO B 165      -6.208  -2.283 -14.977  1.00  1.00
ATOM    661  N   TYR B 166      -4.351  -2.343 -14.220  1.00  1.00
ATOM    662  CA  TYR B 166      -3.664  -1.754 -15.363  1.00  1.00
ATOM    663  C   TYR B 166      -2.645  -2.721 -15.952  1.00  1.00
ATOM    664  O   TYR B 166      -2.046  -3.521 -15.232  1.00  1.00
ATOM    665  N   GLN B 167      -2.402  -2.490 -17.268  1.00  1.00
ATOM    666  CA  GLN B 167      -1.386  -3.210 -18.027  1.00  1.00
ATOM    667  C   GLN B 167      -0.788  -2.331 -19.118  1.00  1.00
ATOM    668  O   GLN B 167      -1.489  -1.529 -19.736  1.00  1.00
ATOM    669  N   ASN B 168       0.442  -2.467 -19.398  1.00  1.00
ATOM    670  CA  ASN B 168       1.175  -1.749 -20.434  1.00  1.00
ATOM    671  C   ASN B 168       1.704  -2.703 -21.497  1.00  1.00
ATOM    672  O   ASN B 168       2.164  -2.275 -22.556  1.00  1.00
ATOM    673  N   ILE B 169       0.996  -3.850 -21.676  1.00  1.00
ATOM    674  CA  ILE B 169       1.403  -4.863 -22.642  1.00  1.00
ATOM    675  C   ILE B 169       0.906  -4.522 -24.041  1.00  1.00
ATOM    676  O   ILE B 169       1.626  -4.691 -25.025  1.00  1.00
ATOM    677  N   HIS B 170      -0.272  -4.183 -24.312  1.00  1.00
ATOM    678  CA  HIS B 170      -0.934  -4.027 -25.602  1.00  1.00
ATOM    679  C   HIS B 170      -2.335  -3.452 -25.436  1.00  1.00
ATOM    680  O   HIS B 170      -3.059  -3.815 -24.509  1.00  1.00
ATOM    681  N   PRO B 171      -2.692  -2.541 -26.435  1.00  1.00
ATOM    682  CA  PRO B 171      -4.008  -1.915 -26.370  1.00  1.00
ATOM    683  C   PRO B 171      -5.065  -2.783 -27.040  1.00  1.00
ATOM    684  O   PRO B 171      -6.229  -2.779 -26.641  1.00  1.00
ATOM    685  N   VAL B 172      -4.735  -3.652 -27.853  1.00  1.00
ATOM    686  CA  VAL B 172      -5.605  -4.677 -28.417  1.00  1.00
ATOM    687  C   VAL B 172      -5.810  -5.826 -27.438  1.00  1.00
ATOM    688  O   VAL B 172      -4.848  -6.418 -26.950  1.00  1.00
ATOM    689  N   THR B 173      -7.120  -6.020 -27.043  1.00  1.00
ATOM    690  CA  THR B 173      -7.479  -6.991 -26.017  1.00  1.00
ATOM    691  C   THR B 173      -8.764  -7.725 -26.379  1.00  1.00
ATOM    692  O   THR B 173      -9.692  -7.136 -26.933  1.00  1.00
ATOM    693  N   ILE B 174      -8.739  -9.020 -26.144  1.00  1.00
ATOM    694  CA  ILE B 174      -9.923  -9.865 -26.250  1.00  1.00
ATOM    695  C   ILE B 174     -10.340 -10.400 -24.886  1.00  1.00
ATOM    696  O   ILE B 174      -9.510 -10.889 -24.120  1.00  1.00
ATOM    697  N   GLY B 175     -11.474  -9.949 -24.386  1.00  1.00
ATOM    698  CA  GLY B 175     -11.990 -10.552 -23.162  1.00  1.00
ATOM    699  C   GLY B 175     -12.065  -9.531 -22.034  1.00  1.00
ATOM    700  O   GLY B 175     -11.628  -8.390 -22.186  1.00  1.00
ATOM    701  N   GLU B 176     -11.998  -9.723 -20.947  1.00  1.00
ATOM    702  CA  GLU B 176     -11.883  -8.934 -19.726  1.00  1.00
ATOM    703  C   GLU B 176     -10.426  -8.763 -19.316  1.00  1.00
ATOM    704  O   GLU B 176      -9.727  -9.741 -19.049  1.00  1.00
ATOM    705  N   CYS B 177      -9.824  -7.670 -19.835  1.00  1.00
ATOM    706  CA  CYS B 177      -8.404  -7.395 -19.653  1.00  1.00
ATOM    707  C   CYS B 177      -8.189  -6.176 -18.765  1.00  1.00
ATOM    708  O   CYS B 177      -8.961  -5.218 -18.811  1.00  1.00
ATOM    709  N   PRO B 178      -6.965  -6.110 -17.970  1.00  1.00
ATOM    710  CA  PRO B 178      -6.634  -4.839 -17.337  1.00  1.00
ATOM    711  C   PRO B 178      -6.661  -3.698 -18.345  1.00  1.00
ATOM    712  O   PRO B 178      -6.182  -3.839 -19.470  1.00  1.00
ATOM    713  N   LYS B 179      -6.968  -2.435 -17.760  1.00  1.00
ATOM    714  CA  LYS B 179      -6.915  -1.234 -18.585  1.00  1.00
ATOM    715  C   LYS B 179      -5.501  -0.975 -19.090  1.00  1.00
ATOM    716  O   LYS B 179      -4.544  -0.985 -18.316  1.00  1.00
ATOM    717  N   TYR B 180      -5.406  -0.701 -20.475  1.00  1.00
ATOM    718  CA  TYR B 180      -4.100  -0.379 -21.035  1.00  1.00
ATOM    719  C   TYR B 180      -3.731   1.076 -20.774  1.00  1.00
ATOM    720  O   TYR B 180      -4.557   1.974 -20.936  1.00  1.00
ATOM    721  N   VAL B 181      -2.466   1.264 -20.391  1.00  1.00
ATOM    722  CA  VAL B 181      -1.852   2.570 -20.189  1.00  1.00
ATOM    723  C   VAL B 181      -0.403   2.576 -20.658  1.00  1.00
ATOM    724  O   VAL B 181       0.300   1.572 -20.547  1.00  1.00
ATOM    725  N   ARG B 182       0.118   3.676 -21.025  1.00  1.00
ATOM    726  CA  ARG B 182       1.483   3.837 -21.511  1.00  1.00
ATOM    727  C   ARG B 182       2.475   3.902 -20.356  1.00  1.00
ATOM    728  O   ARG B 182       3.632   3.507 -20.496  1.00  1.00
ATOM    729  N   SER B 183       2.140   3.727 -19.210  1.00  1.00
ATOM    730  CA  SER B 183       2.983   3.844 -18.027  1.00  1.00
ATOM    731  C   SER B 183       3.972   2.688 -17.939  1.00  1.00
ATOM    732  O   SER B 183       3.613   1.533 -18.172  1.00  1.00
ATOM    733  N   ALA B 184       5.178   3.038 -17.306  1.00  1.00
ATOM    734  CA  ALA B 184       6.233   2.052 -17.104  1.00  1.00
ATOM    735  C   ALA B 184       6.241   1.541 -15.669  1.00  1.00
ATOM    736  O   ALA B 184       6.529   0.371 -15.418  1.00  1.00
ATOM    737  N   LYS B 185       5.608   2.158 -14.798  1.00  1.00
ATOM    738  CA  LYS B 185       5.520   1.887 -13.368  1.00  1.00
ATOM    739  C   LYS B 185       4.311   2.580 -12.751  1.00  1.00
ATOM    740  O   LYS B 185       3.995   3.719 -13.092  1.00  1.00
ATOM    741  N   LEU B 186       3.576   1.814 -11.952  1.00  1.00
ATOM    742  CA  LEU B 186       2.425   2.176 -11.133  1.00  1.00
ATOM    743  C   LEU B 186       2.390   1.364  -9.842  1.00  1.00
ATOM    744  O   LEU B 186       2.364   0.134  -9.872  1.00  1.00
ATOM    745  N   ARG B 187       3.122   1.813  -8.864  1.00  1.00
ATOM    746  CA  ARG B 187       3.280   1.173  -7.564  1.00  1.00
ATOM    747  C   ARG B 187       2.680   2.026  -6.454  1.00  1.00
ATOM    748  O   ARG B 187       2.916   3.232  -6.388  1.00  1.00
ATOM    749  N   MET B 188       1.646   1.473  -5.770  1.00  1.00
ATOM    750  CA  MET B 188       0.999   2.152  -4.654  1.00  1.00
ATOM    751  C   MET B 188       1.606   1.726  -3.323  1.00  1.00
ATOM    752  O   MET B 188       1.761   0.535  -3.054  1.00  1.00
ATOM    753  N   VAL B 189       2.124   2.792  -2.504  1.00  1.00
ATOM    754  CA  VAL B 189       2.572   2.411  -1.170  1.00  1.00
ATOM    755  C   VAL B 189       1.390   2.104  -0.259  1.00  1.00
ATOM    756  O   VAL B 189       0.395   2.828  -0.252  1.00  1.00
ATOM    757  N   THR B 190       1.602   1.007   0.581  1.00  1.00
ATOM    758  CA  THR B 190       0.584   0.639   1.557  1.00  1.00
ATOM    759  C   THR B 190       1.120   0.744   2.979  1.00  1.00
ATOM    760  O   THR B 190       0.385   1.081   3.907  1.00  1.00
ATOM    761  N   GLY B 191       2.451   0.707   3.082  1.00  1.00
ATOM    762  CA  GLY B 191       3.094   0.912   4.375  1.00  1.00
ATOM    763  C   GLY B 191       3.657   2.322   4.492  1.00  1.00
ATOM    764  O   GLY B 191       3.685   3.073   3.517  1.00  1.00
ATOM    765  N   LEU B 192       4.656   2.528   5.150  1.00  1.00
ATOM    766  CA  LEU B 192       5.271   3.805   5.493  1.00  1.00
ATOM    767  C   LEU B 192       6.730   3.851   5.050  1.00  1.00
ATOM    768  O   LEU B 192       7.410   2.826   5.012  1.00  1.00
ATOM    769  N   ARG B 193       7.301   5.081   5.061  1.00  1.00
ATOM    770  CA  ARG B 193       8.729   5.244   4.817  1.00  1.00
ATOM    771  C   ARG B 193       9.543   4.242   5.625  1.00  1.00
ATOM    772  O   ARG B 193       9.358   4.108   6.835  1.00  1.00
ATOM    773  N   ASN B 194      10.415   3.480   4.855  1.00  1.00
ATOM    774  CA  ASN B 194      11.295   2.505   5.489  1.00  1.00
ATOM    775  C   ASN B 194      12.629   3.134   5.870  1.00  1.00
ATOM    776  O   ASN B 194      13.311   3.722   5.031  1.00  1.00
ATOM    777  N   ILE B 195      12.946   3.200   7.112  1.00  1.00
ATOM    778  CA  ILE B 195      14.148   3.790   7.688  1.00  1.00
ATOM    779  C   ILE B 195      14.802   2.843   8.686  1.00  1.00
ATOM    780  O   ILE B 195      14.310   2.662   9.799  1.00  1.00
ATOM    781  N   PRO B 196      15.367   1.712   8.238  1.00  1.00
ATOM    782  CA  PRO B 196      15.911   0.691   9.125  1.00  1.00
ATOM    783  C   PRO B 196      17.206   1.160   9.776  1.00  1.00
ATOM    784  O   PRO B 196      17.997   1.877   9.162  1.00  1.00
ATOM    785  N   GLY B 197       7.932  14.900   7.229  1.00  1.00
ATOM    786  CA  GLY B 197       6.569  14.691   6.758  1.00  1.00
ATOM    787  C   GLY B 197       5.621  15.734   7.334  1.00  1.00
ATOM    788  O   GLY B 197       5.867  16.286   8.406  1.00  1.00
ATOM    789  N   LEU B 198       4.360  15.708   6.884  1.00  1.00
ATOM    790  CA  LEU B 198       3.388  16.695   7.339  1.00  1.00
ATOM    791  C   LEU B 198       3.189  16.616   8.849  1.00  1.00
ATOM    792  O   LEU B 198       3.013  17.635   9.516  1.00  1.00
ATOM    793  N   PHE B 199       3.216  15.704   9.574  1.00  1.00
ATOM    794  CA  PHE B 199       2.970  15.572  11.005  1.00  1.00
ATOM    795  C   PHE B 199       4.270  15.637  11.795  1.00  1.00
ATOM    796  O   PHE B 199       4.287  16.074  12.946  1.00  1.00
ATOM    797  N   GLY B 200       5.350  15.313  11.338  1.00  1.00
ATOM    798  CA  GLY B 200       6.636  15.653  11.934  1.00  1.00
ATOM    799  C   GLY B 200       7.154  14.521  12.812  1.00  1.00
ATOM    800  O   GLY B 200       8.303  14.539  13.252  1.00  1.00
ATOM    801  N   ALA B 201       6.544  13.320  12.666  1.00  1.00
ATOM    802  CA  ALA B 201       6.957  12.204  13.509  1.00  1.00
ATOM    803  C   ALA B 201       7.857  11.241  12.745  1.00  1.00
ATOM    804  O   ALA B 201       8.823  10.711  13.294  1.00  1.00
ATOM    805  N   ILE B 202       7.407  10.655  11.630  1.00  1.00
ATOM    806  CA  ILE B 202       8.242   9.767  10.829  1.00  1.00
ATOM    807  C   ILE B 202       9.338  10.542  10.109  1.00  1.00
ATOM    808  O   ILE B 202       9.063  11.507   9.397  1.00  1.00
ATOM    809  N   ALA B 203      10.618  10.028  10.213  1.00  1.00
ATOM    810  CA  ALA B 203      11.729  10.764   9.621  1.00  1.00
ATOM    811  C   ALA B 203      11.721  12.222  10.060  1.00  1.00
ATOM    812  O   ALA B 203      11.404  13.115   9.275  1.00  1.00
ATOM    813  N   GLY B 204      11.310  12.416  11.312  1.00  1.00
ATOM    814  CA  GLY B 204      11.261  13.736  11.928  1.00  1.00
ATOM    815  C   GLY B 204      11.840  13.709  13.337  1.00  1.00
ATOM    816  O   GLY B 204      12.756  14.467  13.657  1.00  1.00
ATOM    817  N   PHE B 205      10.906  13.799  14.399  1.00  1.00
ATOM    818  CA  PHE B 205      11.397  13.787  15.771  1.00  1.00
ATOM    819  C   PHE B 205      11.649  12.364  16.254  1.00  1.00
ATOM    820  O   PHE B 205      12.392  12.146  17.211  1.00  1.00
ATOM    821  N   ILE B 206      10.945  11.397  15.726  1.00  1.00
ATOM    822  CA  ILE B 206      11.380  10.007  15.796  1.00  1.00
ATOM    823  C   ILE B 206      12.251   9.642  14.601  1.00  1.00
ATOM    824  O   ILE B 206      11.769   9.563  13.471  1.00  1.00
ATOM    825  N   GLU B 207      13.488   9.796  14.591  1.00  1.00
ATOM    826  CA  GLU B 207      14.408   9.794  13.460  1.00  1.00
ATOM    827  C   GLU B 207      14.419   8.441  12.761  1.00  1.00
ATOM    828  O   GLU B 207      14.499   8.365  11.535  1.00  1.00
ATOM    829  N   GLY B 208      14.219   7.360  13.138  1.00  1.00
ATOM    830  CA  GLY B 208      14.359   6.097  12.424  1.00  1.00
ATOM    831  C   GLY B 208      13.229   5.137  12.773  1.00  1.00
ATOM    832  O   GLY B 208      12.688   5.176  13.878  1.00  1.00
ATOM    833  N   GLY B 209      13.153   4.044  12.062  1.00  1.00
ATOM    834  CA  GLY B 209      12.204   2.971  12.329  1.00  1.00
ATOM    835  C   GLY B 209      12.840   1.868  13.165  1.00  1.00
ATOM    836  O   GLY B 209      14.025   1.569  13.017  1.00  1.00
ATOM    837  N   TRP B 210      12.025   0.868  13.507  1.00  1.00
ATOM    838  CA  TRP B 210      12.460  -0.295  14.270  1.00  1.00
ATOM    839  C   TRP B 210      12.255  -1.581  13.480  1.00  1.00
ATOM    840  O   TRP B 210      11.126  -1.952  13.161  1.00  1.00
ATOM    841  N   THR B 211      13.390  -2.294  13.183  1.00  1.00
ATOM    842  CA  THR B 211      13.256  -3.575  12.499  1.00  1.00
ATOM    843  C   THR B 211      12.834  -4.674  13.466  1.00  1.00
ATOM    844  O   THR B 211      12.114  -5.600  13.092  1.00  1.00
ATOM    845  N   GLY B 212      12.887  -4.382  14.746  1.00  1.00
ATOM    846  CA  GLY B 212      12.566  -5.338  15.799  1.00  1.00
ATOM    847  C   GLY B 212      11.079  -5.317  16.127  1.00  1.00
ATOM    848  O   GLY B 212      10.525  -6.307  16.606  1.00  1.00
ATOM    849  N   MET B 213      10.362  -4.341  15.894  1.00  1.00
ATOM    850  CA  MET B 213       8.905  -4.315  15.921  1.00  1.00
ATOM    851  C   MET B 213       8.319  -4.902  14.643  1.00  1.00
ATOM    852  O   MET B 213       8.381  -4.285  13.580  1.00  1.00
ATOM    853  N   ILE B 214       8.000  -6.199  14.691  1.00  1.00
ATOM    854  CA  ILE B 214       7.659  -6.968  13.501  1.00  1.00
ATOM    855  C   ILE B 214       6.167  -7.272  13.449  1.00  1.00
ATOM    856  O   ILE B 214       5.586  -7.393  12.371  1.00  1.00
ATOM    857  N   ASP B 215       5.321  -6.822  14.257  1.00  1.00
ATOM    858  CA  ASP B 215       3.921  -7.224  14.311  1.00  1.00
ATOM    859  C   ASP B 215       2.998  -6.039  14.055  1.00  1.00
ATOM    860  O   ASP B 215       1.901  -6.199  13.519  1.00  1.00
ATOM    861  N   GLY B 216       3.327  -5.015  13.542  1.00  1.00
ATOM    862  CA  GLY B 216       2.504  -3.898  13.092  1.00  1.00
ATOM    863  C   GLY B 216       3.365  -2.721  12.652  1.00  1.00
ATOM    864  O   GLY B 216       4.531  -2.617  13.032  1.00  1.00
ATOM    865  N   TRP B 217       2.603  -1.623  12.201  1.00  1.00
ATOM    866  CA  TRP B 217       3.296  -0.439  11.707  1.00  1.00
ATOM    867  C   TRP B 217       3.654   0.506  12.847  1.00  1.00
ATOM    868  O   TRP B 217       4.724   1.114  12.850  1.00  1.00
ATOM    869  N   TYR B 218       3.014   0.725  13.793  1.00  1.00
ATOM    870  CA  TYR B 218       3.234   1.575  14.956  1.00  1.00
ATOM    871  C   TYR B 218       3.146   0.773  16.249  1.00  1.00
ATOM    872  O   TYR B 218       2.385  -0.190  16.343  1.00  1.00
ATOM    873  N   GLY B 219       3.930   1.431  17.331  1.00  1.00
ATOM    874  CA  GLY B 219       3.869   0.730  18.609  1.00  1.00
ATOM    875  C   GLY B 219       4.854   1.322  19.608  1.00  1.00
ATOM    876  O   GLY B 219       5.711   2.128  19.247  1.00  1.00
ATOM    877  N   TYR B 220       5.410   0.363  20.489  1.00  1.00
ATOM    878  CA  TYR B 220       6.152   0.788  21.670  1.00  1.00
ATOM    879  C   TYR B 220       7.408  -0.051  21.863  1.00  1.00
ATOM    880  O   TYR B 220       7.438  -1.231  21.514  1.00  1.00
ATOM    881  N   HIS B 221       8.427   0.581  22.361  1.00  1.00
ATOM    882  CA  HIS B 221       9.623  -0.038  22.919  1.00  1.00
ATOM    883  C   HIS B 221       9.790   0.313  24.392  1.00  1.00
ATOM    884  O   HIS B 221       9.618   1.466  24.788  1.00  1.00
ATOM    885  N   HIS B 222       9.887  -0.596  25.274  1.00  1.00
ATOM    886  CA  HIS B 222      10.009  -0.316  26.700  1.00  1.00
ATOM    887  C   HIS B 222      11.291  -0.911  27.270  1.00  1.00
ATOM    888  O   HIS B 222      11.732  -1.979  26.846  1.00  1.00
ATOM    889  N   GLN B 223      11.747  -0.385  28.311  1.00  1.00
ATOM    890  CA  GLN B 223      12.911  -0.732  29.118  1.00  1.00
ATOM    891  C   GLN B 223      12.625  -0.551  30.604  1.00  1.00
ATOM    892  O   GLN B 223      12.117   0.488  31.026  1.00  1.00
ATOM    893  N   ASN B 224      12.531  -1.602  31.356  1.00  1.00
ATOM    894  CA  ASN B 224      12.309  -1.562  32.796  1.00  1.00
ATOM    895  C   ASN B 224      13.114  -2.641  33.508  1.00  1.00
ATOM    896  O   ASN B 224      13.460  -3.663  32.916  1.00  1.00
ATOM    897  N   GLU B 225      13.078  -2.725  34.786  1.00  1.00
ATOM    898  CA  GLU B 225      13.799  -3.732  35.555  1.00  1.00
ATOM    899  C   GLU B 225      13.537  -5.131  35.012  1.00  1.00
ATOM    900  O   GLU B 225      14.438  -5.970  34.969  1.00  1.00
ATOM    901  N   GLN B 226      12.489  -5.501  34.577  1.00  1.00
ATOM    902  CA  GLN B 226      12.077  -6.796  34.051  1.00  1.00
ATOM    903  C   GLN B 226      12.517  -6.968  32.603  1.00  1.00
ATOM    904  O   GLN B 226      12.769  -8.085  32.149  1.00  1.00
ATOM    905  N   GLY B 227      13.166  -6.222  31.963  1.00  1.00
ATOM    906  CA  GLY B 227      13.694  -6.430  30.620  1.00  1.00
ATOM    907  C   GLY B 227      13.363  -5.254  29.710  1.00  1.00
ATOM    908  O   GLY B 227      12.830  -4.240  30.160  1.00  1.00
ATOM    909  N   SER B 228      13.586  -5.621  28.335  1.00  1.00
ATOM    910  CA  SER B 228      13.143  -4.722  27.277  1.00  1.00
ATOM    911  C   SER B 228      12.576  -5.499  26.095  1.00  1.00
ATOM    912  O   SER B 228      13.044  -6.592  25.777  1.00  1.00
ATOM    913  N   GLY B 229      11.641  -4.894  25.413  1.00  1.00
ATOM    914  CA  GLY B 229      11.023  -5.521  24.251  1.00  1.00
ATOM    915  C   GLY B 229      10.365  -4.484  23.350  1.00  1.00
ATOM    916  O   GLY B 229      10.085  -3.364  23.778  1.00  1.00
ATOM    917  N   TYR B 230       9.783  -4.972  22.278  1.00  1.00
ATOM    918  CA  TYR B 230       8.894  -4.227  21.394  1.00  1.00
ATOM    919  C   TYR B 230       7.495  -4.829  21.383  1.00  1.00
ATOM    920  O   TYR B 230       7.332  -6.045  21.481  1.00  1.00
ATOM    921  N   ALA B 231       6.521  -3.926  21.087  1.00  1.00
ATOM    922  CA  ALA B 231       5.118  -4.304  20.969  1.00  1.00
ATOM    923  C   ALA B 231       4.357  -3.324  20.085  1.00  1.00
ATOM    924  O   ALA B 231       4.522  -2.110  20.202  1.00  1.00
ATOM    925  N   ALA B 232       3.748  -3.809  18.980  1.00  1.00
ATOM    926  CA  ALA B 232       2.919  -2.951  18.144  1.00  1.00
ATOM    927  C   ALA B 232       1.655  -2.520  18.878  1.00  1.00
ATOM    928  O   ALA B 232       1.017  -3.324  19.558  1.00  1.00
ATOM    929  N   ASP B 233       1.250  -1.178  18.628  1.00  1.00
ATOM    930  CA  ASP B 233      -0.096  -0.806  19.045  1.00  1.00
ATOM    931  C   ASP B 233      -1.146  -1.411  18.122  1.00  1.00
ATOM    932  O   ASP B 233      -1.153  -1.151  16.919  1.00  1.00
ATOM    933  N   GLN B 234      -1.897  -2.411  18.684  1.00  1.00
ATOM    934  CA  GLN B 234      -2.770  -3.233  17.855  1.00  1.00
ATOM    935  C   GLN B 234      -3.937  -2.420  17.311  1.00  1.00
ATOM    936  O   GLN B 234      -4.341  -2.589  16.160  1.00  1.00
ATOM    937  N   LYS B 235      -4.497  -1.483  18.047  1.00  1.00
ATOM    938  CA  LYS B 235      -5.666  -0.709  17.645  1.00  1.00
ATOM    939  C   LYS B 235      -5.343   0.205  16.470  1.00  1.00
ATOM    940  O   LYS B 235      -6.133   0.331  15.534  1.00  1.00
ATOM    941  N   SER B 236      -4.250   0.985  16.562  1.00  1.00
ATOM    942  CA  SER B 236      -3.886   1.904  15.490  1.00  1.00
ATOM    943  C   SER B 236      -3.380   1.151  14.266  1.00  1.00
ATOM    944  O   SER B 236      -3.648   1.542  13.130  1.00  1.00
ATOM    945  N   THR B 237      -2.692   0.025  14.490  1.00  1.00
ATOM    946  CA  THR B 237      -2.214  -0.800  13.386  1.00  1.00
ATOM    947  C   THR B 237      -3.375  -1.400  12.604  1.00  1.00
ATOM    948  O   THR B 237      -3.360  -1.425  11.373  1.00  1.00
ATOM    949  N   GLN B 238      -4.385  -1.926  13.359  1.00  1.00
ATOM    950  CA  GLN B 238      -5.546  -2.560  12.746  1.00  1.00
ATOM    951  C   GLN B 238      -6.405  -1.541  12.008  1.00  1.00
ATOM    952  O   GLN B 238      -6.894  -1.806  10.910  1.00  1.00
ATOM    953  N   ASN B 239      -6.633  -0.372  12.600  1.00  1.00
ATOM    954  CA  ASN B 239      -7.415   0.694  11.985  1.00  1.00
ATOM    955  C   ASN B 239      -6.740   1.212  10.721  1.00  1.00
ATOM    956  O   ASN B 239      -7.405   1.518   9.731  1.00  1.00
ATOM    957  N   ALA B 240      -5.410   1.294  10.735  1.00  1.00
ATOM    958  CA  ALA B 240      -4.649   1.769   9.586  1.00  1.00
ATOM    959  C   ALA B 240      -4.660   0.747   8.457  1.00  1.00
ATOM    960  O   ALA B 240      -4.761   1.104   7.284  1.00  1.00
ATOM    961  N   ILE B 241      -4.508  -0.554   8.797  1.00  1.00
ATOM    962  CA  ILE B 241      -4.614  -1.594   7.782  1.00  1.00
ATOM    963  C   ILE B 241      -5.992  -1.590   7.131  1.00  1.00
ATOM    964  O   ILE B 241      -6.114  -1.727   5.914  1.00  1.00
ATOM    965  N   ASN B 242      -7.042  -1.386   7.976  1.00  1.00
ATOM    966  CA  ASN B 242      -8.405  -1.286   7.469  1.00  1.00
ATOM    967  C   ASN B 242      -8.544  -0.129   6.488  1.00  1.00
ATOM    968  O   ASN B 242      -9.192  -0.259   5.449  1.00  1.00
ATOM    969  N   GLY B 243      -7.987   1.017   6.832  1.00  1.00
ATOM    970  CA  GLY B 243      -8.090   2.228   6.027  1.00  1.00
ATOM    971  C   GLY B 243      -7.332   2.083   4.714  1.00  1.00
ATOM    972  O   GLY B 243      -7.817   2.489   3.658  1.00  1.00
ATOM    973  N   ILE B 244      -6.042   1.636   4.806  1.00  1.00
ATOM    974  CA  ILE B 244      -5.187   1.513   3.632  1.00  1.00
ATOM    975  C   ILE B 244      -5.762   0.517   2.634  1.00  1.00
ATOM    976  O   ILE B 244      -5.752   0.757   1.427  1.00  1.00
ATOM    977  N   THR B 245      -6.281  -0.612   3.125  1.00  1.00
ATOM    978  CA  THR B 245      -6.854  -1.635   2.258  1.00  1.00
ATOM    979  C   THR B 245      -8.154  -1.156   1.626  1.00  1.00
ATOM    980  O   THR B 245      -8.412  -1.408   0.449  1.00  1.00
ATOM    981  N   ASN B 246      -8.944  -0.402   2.320  1.00  1.00
ATOM    982  CA  ASN B 246     -10.142   0.220   1.768  1.00  1.00
ATOM    983  C   ASN B 246      -9.789   1.213   0.668  1.00  1.00
ATOM    984  O   ASN B 246     -10.474   1.294  -0.351  1.00  1.00
ATOM    985  N   LYS B 247      -8.643   1.924   0.872  1.00  1.00
ATOM    986  CA  LYS B 247      -8.153   2.866  -0.128  1.00  1.00
ATOM    987  C   LYS B 247      -7.755   2.148  -1.412  1.00  1.00
ATOM    988  O   LYS B 247      -8.048   2.616  -2.512  1.00  1.00
ATOM    989  N   VAL B 248      -7.063   1.012  -1.292  1.00  1.00
ATOM    990  CA  VAL B 248      -6.680   0.203  -2.443  1.00  1.00
ATOM    991  C   VAL B 248      -7.905  -0.285  -3.205  1.00  1.00
ATOM    992  O   VAL B 248      -7.941  -0.240  -4.435  1.00  1.00
ATOM    993  N   ASN B 249      -8.904  -0.729  -2.455  1.00  1.00
ATOM    994  CA  ASN B 249     -10.152  -1.217  -3.031  1.00  1.00
ATOM    995  C   ASN B 249     -10.877  -0.114  -3.790  1.00  1.00
ATOM    996  O   ASN B 249     -11.413  -0.342  -4.875  1.00  1.00
ATOM    997  N   THR B 250     -10.939   1.077  -3.190  1.00  1.00
ATOM    998  CA  THR B 250     -11.580   2.232  -3.806  1.00  1.00
ATOM    999  C   THR B 250     -10.899   2.607  -5.116  1.00  1.00
ATOM   1000  O   THR B 250     -11.562   2.928  -6.102  1.00  1.00
ATOM   1001  N   VAL B 251      -9.579   2.667  -5.128  1.00  1.00
ATOM   1002  CA  VAL B 251      -8.801   2.953  -6.327  1.00  1.00
ATOM   1003  C   VAL B 251      -9.050   1.909  -7.407  1.00  1.00
ATOM   1004  O   VAL B 251      -9.199   2.242  -8.583  1.00  1.00
ATOM   1005  N   ILE B 252      -8.992   0.658  -7.061  1.00  1.00
ATOM   1006  CA  ILE B 252      -9.212  -0.440  -7.994  1.00  1.00
ATOM   1007  C   ILE B 252     -10.634  -0.424  -8.539  1.00  1.00
ATOM   1008  O   ILE B 252     -10.855  -0.637  -9.731  1.00  1.00
ATOM   1009  N   GLU B 253     -11.592  -0.188  -7.752  1.00  1.00
ATOM   1010  CA  GLU B 253     -13.014  -0.181  -8.073  1.00  1.00
ATOM   1011  C   GLU B 253     -13.324   0.823  -9.176  1.00  1.00
ATOM   1012  O   GLU B 253     -14.136   0.555 -10.062  1.00  1.00
ATOM   1013  N   LYS B 254     -12.709   1.901  -9.273  1.00  1.00
ATOM   1014  CA  LYS B 254     -13.021   2.989 -10.192  1.00  1.00
ATOM   1015  C   LYS B 254     -12.444   2.723 -11.577  1.00  1.00
ATOM   1016  O   LYS B 254     -13.056   3.060 -12.590  1.00  1.00
ATOM   1017  N   MET B 255     -11.395   2.031 -11.686  1.00  1.00
ATOM   1018  CA  MET B 255     -10.829   1.628 -12.968  1.00  1.00
ATOM   1019  C   MET B 255      -9.931   0.407 -12.815  1.00  1.00
ATOM   1020  O   MET B 255      -8.974   0.421 -12.040  1.00  1.00
ATOM   1021  N   ASN B 256     -10.496  -0.738 -13.536  1.00  1.00
ATOM   1022  CA  ASN B 256      -9.762  -1.991 -13.411  1.00  1.00
ATOM   1023  C   ASN B 256     -10.130  -2.958 -14.529  1.00  1.00
ATOM   1024  O   ASN B 256      -9.318  -3.789 -14.937  1.00  1.00
ATOM   1025  N   ILE B 257     -10.578  -2.688 -15.604  1.00  1.00
ATOM   1026  CA  ILE B 257     -10.992  -3.621 -16.645  1.00  1.00
ATOM   1027  C   ILE B 257     -11.364  -2.886 -17.926  1.00  1.00
ATOM   1028  O   ILE B 257     -11.856  -1.758 -17.886  1.00  1.00
ATOM   1029  N   GLN B 258     -10.981  -3.454 -19.012  1.00  1.00
ATOM   1030  CA  GLN B 258     -11.399  -3.097 -20.362  1.00  1.00
ATOM   1031  C   GLN B 258     -11.932  -4.311 -21.113  1.00  1.00
ATOM   1032  O   GLN B 258     -11.400  -5.414 -20.987  1.00  1.00
ATOM   1033  N   PHE B 259     -13.100  -4.191 -21.683  1.00  1.00
ATOM   1034  CA  PHE B 259     -13.621  -5.275 -22.508  1.00  1.00
ATOM   1035  C   PHE B 259     -12.927  -5.318 -23.863  1.00  1.00
ATOM   1036  O   PHE B 259     -12.506  -4.288 -24.389  1.00  1.00
ATOM   1037  N   THR B 260     -13.166  -6.234 -24.694  1.00  1.00
ATOM   1038  CA  THR B 260     -12.601  -6.361 -26.032  1.00  1.00
ATOM   1039  C   THR B 260     -12.531  -5.009 -26.731  1.00  1.00
ATOM   1040  O   THR B 260     -13.509  -4.263 -26.760  1.00  1.00
ATOM   1041  N   ALA B 261     -11.297  -4.730 -27.182  1.00  1.00
ATOM   1042  CA  ALA B 261     -10.900  -3.566 -27.965  1.00  1.00
ATOM   1043  C   ALA B 261      -9.970  -3.960 -29.105  1.00  1.00
ATOM   1044  O   ALA B 261      -8.975  -4.654 -28.896  1.00  1.00
ATOM   1045  N   VAL B 262     -10.441  -3.985 -30.290  1.00  1.00
ATOM   1046  CA  VAL B 262      -9.704  -4.420 -31.470  1.00  1.00
ATOM   1047  C   VAL B 262      -9.591  -3.297 -32.493  1.00  1.00
ATOM   1048  O   VAL B 262     -10.510  -2.494 -32.651  1.00  1.00
ATOM   1049  N   GLY B 263      -8.635  -3.193 -33.225  1.00  1.00
ATOM   1050  CA  GLY B 263      -8.451  -2.259 -34.329  1.00  1.00
ATOM   1051  C   GLY B 263      -9.630  -2.305 -35.292  1.00  1.00
ATOM   1052  O   GLY B 263     -10.173  -3.373 -35.574  1.00  1.00
ATOM   1053  N   LYS B 264      -9.747  -1.176 -36.066  1.00  1.00
ATOM   1054  CA  LYS B 264     -10.696  -1.102 -37.170  1.00  1.00
ATOM   1055  C   LYS B 264      -9.986  -1.185 -38.515  1.00  1.00
ATOM   1056  O   LYS B 264      -8.977  -0.516 -38.737  1.00  1.00
ATOM   1057  N   LEU B 265      -9.586  10.570 -37.278  1.00  1.00
ATOM   1058  CA  LEU B 265     -10.659  10.671 -36.297  1.00  1.00
ATOM   1059  C   LEU B 265     -10.644   9.485 -35.338  1.00  1.00
ATOM   1060  O   LEU B 265     -10.886   9.639 -34.141  1.00  1.00
ATOM   1061  N   ASN B 266     -10.546   8.266 -35.857  1.00  1.00
ATOM   1062  CA  ASN B 266     -10.444   7.070 -35.029  1.00  1.00
ATOM   1063  C   ASN B 266      -9.151   7.067 -34.223  1.00  1.00
ATOM   1064  O   ASN B 266      -9.130   6.650 -33.066  1.00  1.00
ATOM   1065  N   LYS B 267      -8.041   7.394 -34.838  1.00  1.00
ATOM   1066  CA  LYS B 267      -6.762   7.438 -34.139  1.00  1.00
ATOM   1067  C   LYS B 267      -6.749   8.537 -33.084  1.00  1.00
ATOM   1068  O   LYS B 267      -6.160   8.377 -32.015  1.00  1.00
ATOM   1069  N   LYS B 268      -7.374   9.713 -33.386  1.00  1.00
ATOM   1070  CA  LYS B 268      -7.468  10.812 -32.433  1.00  1.00
ATOM   1071  C   LYS B 268      -8.245  10.398 -31.189  1.00  1.00
ATOM   1072  O   LYS B 268      -7.891  10.774 -30.071  1.00  1.00
ATOM   1073  N   VAL B 269      -9.374   9.649 -31.384  1.00  1.00
ATOM   1074  CA  VAL B 269     -10.176   9.157 -30.270  1.00  1.00
ATOM   1075  C   VAL B 269      -9.382   8.186 -29.406  1.00  1.00
ATOM   1076  O   VAL B 269      -9.467   8.219 -28.179  1.00  1.00
ATOM   1077  N   ASP B 270      -8.742   7.176 -30.067  1.00  1.00
ATOM   1078  CA  ASP B 270      -7.949   6.192 -29.339  1.00  1.00
ATOM   1079  C   ASP B 270      -6.791   6.853 -28.603  1.00  1.00
ATOM   1080  O   ASP B 270      -6.486   6.501 -27.464  1.00  1.00
ATOM   1081  N   ASP B 271      -6.034   7.693 -29.210  1.00  1.00
ATOM   1082  CA  ASP B 271      -4.873   8.340 -28.610  1.00  1.00
ATOM   1083  C   ASP B 271      -5.289   9.303 -27.506  1.00  1.00
ATOM   1084  O   ASP B 271      -4.591   9.453 -26.503  1.00  1.00
ATOM   1085  N   GLY B 272      -6.429   9.955 -27.628  1.00  1.00
ATOM   1086  CA  GLY B 272      -6.898  10.920 -26.641  1.00  1.00
ATOM   1087  C   GLY B 272      -7.401  10.222 -25.384  1.00  1.00
ATOM   1088  O   GLY B 272      -7.211  10.713 -24.271  1.00  1.00
ATOM   1089  N   PHE B 273      -8.121   9.127 -25.499  1.00  1.00
ATOM   1090  CA  PHE B 273      -8.558   8.338 -24.353  1.00  1.00
ATOM   1091  C   PHE B 273      -7.371   7.735 -23.614  1.00  1.00
ATOM   1092  O   PHE B 273      -7.360   7.671 -22.385  1.00  1.00
ATOM   1093  N   LEU B 274      -6.403   7.232 -24.393  1.00  1.00
ATOM   1094  CA  LEU B 274      -5.184   6.663 -23.828  1.00  1.00
ATOM   1095  C   LEU B 274      -4.393   7.713 -23.055  1.00  1.00
ATOM   1096  O   LEU B 274      -3.823   7.424 -22.003  1.00  1.00
ATOM   1097  N   ASP B 275      -4.295   8.936 -23.596  1.00  1.00
ATOM   1098  CA  ASP B 275      -3.602  10.027 -22.922  1.00  1.00
ATOM   1099  C   ASP B 275      -4.253  10.349 -21.583  1.00  1.00
ATOM   1100  O   ASP B 275      -3.567  10.621 -20.598  1.00  1.00
ATOM   1101  N   ILE B 276      -5.594  10.379 -21.556  1.00  1.00
ATOM   1102  CA  ILE B 276      -6.355  10.727 -20.362  1.00  1.00
ATOM   1103  C   ILE B 276      -6.220   9.653 -19.290  1.00  1.00
ATOM   1104  O   ILE B 276      -6.081   9.959 -18.106  1.00  1.00
ATOM   1105  N   TRP B 277      -6.362   8.368 -19.687  1.00  1.00
ATOM   1106  CA  TRP B 277      -6.301   7.266 -18.735  1.00  1.00
ATOM   1107  C   TRP B 277      -4.891   7.090 -18.186  1.00  1.00
ATOM   1108  O   TRP B 277      -4.707   6.765 -17.013  1.00  1.00
ATOM   1109  N   THR B 278      -3.891   7.264 -18.985  1.00  1.00
ATOM   1110  CA  THR B 278      -2.506   7.221 -18.532  1.00  1.00
ATOM   1111  C   THR B 278      -2.238   8.288 -17.478  1.00  1.00
ATOM   1112  O   THR B 278      -1.540   8.041 -16.494  1.00  1.00
ATOM   1113  N   TYR B 279      -2.746   9.532 -17.784  1.00  1.00
ATOM   1114  CA  TYR B 279      -2.604  10.651 -16.860  1.00  1.00
ATOM   1115  C   TYR B 279      -3.337  10.381 -15.552  1.00  1.00
ATOM   1116  O   TYR B 279      -2.831  10.684 -14.471  1.00  1.00
ATOM   1117  N   ASN B 280      -4.553   9.898 -15.643  1.00  1.00
ATOM   1118  CA  ASN B 280      -5.414   9.629 -14.499  1.00  1.00
ATOM   1119  C   ASN B 280      -4.806   8.570 -13.588  1.00  1.00
ATOM   1120  O   ASN B 280      -4.869   8.680 -12.364  1.00  1.00
ATOM   1121  N   ALA B 281      -4.329   7.479 -14.168  1.00  1.00
ATOM   1122  CA  ALA B 281      -3.754   6.373 -13.413  1.00  1.00
ATOM   1123  C   ALA B 281      -2.501   6.810 -12.664  1.00  1.00
ATOM   1124  O   ALA B 281      -2.295   6.437 -11.509  1.00  1.00
ATOM   1125  N   GLU B 282      -1.596   7.455 -13.345  1.00  1.00
ATOM   1126  CA  GLU B 282      -0.335   7.874 -12.746  1.00  1.00
ATOM   1127  C   GLU B 282      -0.561   8.918 -11.659  1.00  1.00
ATOM   1128  O   GLU B 282       0.085   8.888 -10.612  1.00  1.00
ATOM   1129  N   LEU B 283      -1.405   9.878 -11.876  1.00  1.00
ATOM   1130  CA  LEU B 283      -1.667  10.958 -10.932  1.00  1.00
ATOM   1131  C   LEU B 283      -2.430  10.451  -9.713  1.00  1.00
ATOM   1132  O   LEU B 283      -2.199  10.904  -8.592  1.00  1.00
ATOM   1133  N   LEU B 284      -3.382   9.577  -9.890  1.00  1.00
ATOM   1134  CA  LEU B 284      -4.113   8.968  -8.786  1.00  1.00
ATOM   1135  C   LEU B 284      -3.168   8.255  -7.825  1.00  1.00
ATOM   1136  O   LEU B 284      -3.344   8.314  -6.608  1.00  1.00
ATOM   1137  N   VAL B 285      -2.205   7.518  -8.400  1.00  1.00
ATOM   1138  CA  VAL B 285      -1.236   6.784  -7.596  1.00  1.00
ATOM   1139  C   VAL B 285      -0.305   7.735  -6.853  1.00  1.00
ATOM   1140  O   VAL B 285       0.012   7.520  -5.683  1.00  1.00
ATOM   1141  N   LEU B 286       0.194   8.747  -7.566  1.00  1.00
ATOM   1142  CA  LEU B 286       1.102   9.723  -6.974  1.00  1.00
ATOM   1143  C   LEU B 286       0.431  10.479  -5.832  1.00  1.00
ATOM   1144  O   LEU B 286       1.047  10.734  -4.797  1.00  1.00
ATOM   1145  N   LEU B 287      -0.772  10.925  -6.030  1.00  1.00
ATOM   1146  CA  LEU B 287      -1.508  11.668  -5.014  1.00  1.00
ATOM   1147  C   LEU B 287      -1.827  10.787  -3.811  1.00  1.00
ATOM   1148  O   LEU B 287      -1.750  11.232  -2.666  1.00  1.00
ATOM   1149  N   GLU B 288      -2.328   9.569  -4.072  1.00  1.00
ATOM   1150  CA  GLU B 288      -2.673   8.645  -2.999  1.00  1.00
ATOM   1151  C   GLU B 288      -1.434   8.218  -2.221  1.00  1.00
ATOM   1152  O   GLU B 288      -1.482   8.049  -1.003  1.00  1.00
ATOM   1153  N   ASN B 289      -0.314   8.077  -2.882  1.00  1.00
ATOM   1154  CA  ASN B 289       0.944   7.721  -2.237  1.00  1.00
ATOM   1155  C   ASN B 289       1.360   8.778  -1.222  1.00  1.00
ATOM   1156  O   ASN B 289       1.849   8.454  -0.140  1.00  1.00
ATOM   1157  N   GLU B 290       1.285  10.041  -1.620  1.00  1.00
ATOM   1158  CA  GLU B 290       1.590  11.149  -0.723  1.00  1.00
ATOM   1159  C   GLU B 290       0.677  11.138   0.497  1.00  1.00
ATOM   1160  O   GLU B 290       1.117  11.398   1.616  1.00  1.00
ATOM   1161  N   ARG B 291      -0.601  10.891   0.285  1.00  1.00
ATOM   1162  CA  ARG B 291      -1.598  10.873   1.349  1.00  1.00
ATOM   1163  C   ARG B 291      -1.372   9.703   2.297  1.00  1.00
ATOM   1164  O   ARG B 291      -1.557   9.827   3.507  1.00  1.00
ATOM   1165  N   THR B 292      -0.994   8.547   1.766  1.00  1.00
ATOM   1166  CA  THR B 292      -0.732   7.343   2.546  1.00  1.00
ATOM   1167  C   THR B 292       0.428   7.552   3.510  1.00  1.00
ATOM   1168  O   THR B 292       0.383   7.107   4.657  1.00  1.00
ATOM   1169  N   LEU B 293       1.521   8.111   3.005  1.00  1.00
ATOM   1170  CA  LEU B 293       2.685   8.386   3.840  1.00  1.00
ATOM   1171  C   LEU B 293       2.354   9.398   4.931  1.00  1.00
ATOM   1172  O   LEU B 293       2.793   9.260   6.073  1.00  1.00
ATOM   1173  N   ASP B 294       1.579  10.397   4.583  1.00  1.00
ATOM   1174  CA  ASP B 294       1.165  11.403   5.554  1.00  1.00
ATOM   1175  C   ASP B 294       0.252  10.802   6.615  1.00  1.00
ATOM   1176  O   ASP B 294       0.338  11.151   7.792  1.00  1.00
ATOM   1177  N   PHE B 295      -0.613   9.846   6.183  1.00  1.00
ATOM   1178  CA  PHE B 295      -1.528   9.144   7.075  1.00  1.00
ATOM   1179  C   PHE B 295      -0.770   8.382   8.154  1.00  1.00
ATOM   1180  O   PHE B 295      -1.186   8.348   9.312  1.00  1.00
ATOM   1181  N   HIS B 296       0.276   7.655   7.736  1.00  1.00
ATOM   1182  CA  HIS B 296       1.123   6.922   8.670  1.00  1.00
ATOM   1183  C   HIS B 296       1.820   7.866   9.640  1.00  1.00
ATOM   1184  O   HIS B 296       1.929   7.578  10.832  1.00  1.00
ATOM   1185  N   ASP B 297       2.368   8.991   9.087  1.00  1.00
ATOM   1186  CA  ASP B 297       3.009  10.000   9.921  1.00  1.00
ATOM   1187  C   ASP B 297       2.053  10.525  10.984  1.00  1.00
ATOM   1188  O   ASP B 297       2.441  10.733  12.134  1.00  1.00
ATOM   1189  N   SER B 298       0.809  10.762  10.606  1.00  1.00
ATOM   1190  CA  SER B 298      -0.234  11.259  11.495  1.00  1.00
ATOM   1191  C   SER B 298      -0.526  10.265  12.611  1.00  1.00
ATOM   1192  O   SER B 298      -0.751  10.653  13.758  1.00  1.00
ATOM   1193  N   ASN B 299      -0.642   8.983  12.278  1.00  1.00
ATOM   1194  CA  ASN B 299      -0.935   7.917  13.228  1.00  1.00
ATOM   1195  C   ASN B 299       0.150   7.817  14.294  1.00  1.00
ATOM   1196  O   ASN B 299      -0.140   7.588  15.468  1.00  1.00
ATOM   1197  N   VAL B 300       1.416   7.932  13.853  1.00  1.00
ATOM   1198  CA  VAL B 300       2.538   7.916  14.784  1.00  1.00
ATOM   1199  C   VAL B 300       2.488   9.111  15.727  1.00  1.00
ATOM   1200  O   VAL B 300       2.733   8.978  16.926  1.00  1.00
ATOM   1201  N   LYS B 301       2.239  10.288  15.150  1.00  1.00
ATOM   1202  CA  LYS B 301       2.161  11.533  15.903  1.00  1.00
ATOM   1203  C   LYS B 301       1.057  11.475  16.951  1.00  1.00
ATOM   1204  O   LYS B 301       1.228  11.950  18.074  1.00  1.00
ATOM   1205  N   ASN B 302      -0.117  10.933  16.551  1.00  1.00
ATOM   1206  CA  ASN B 302      -1.271  10.829  17.436  1.00  1.00
ATOM   1207  C   ASN B 302      -1.011   9.843  18.568  1.00  1.00
ATOM   1208  O   ASN B 302      -1.443  10.056  19.701  1.00  1.00
ATOM   1209  N   LEU B 303      -0.391   8.710  18.289  1.00  1.00
ATOM   1210  CA  LEU B 303      -0.017   7.719  19.291  1.00  1.00
ATOM   1211  C   LEU B 303       0.941   8.309  20.320  1.00  1.00
ATOM   1212  O   LEU B 303       0.823   8.044  21.516  1.00  1.00
ATOM   1213  N   TYR B 304       1.855   9.122  19.834  1.00  1.00
ATOM   1214  CA  TYR B 304       2.822   9.791  20.697  1.00  1.00
ATOM   1215  C   TYR B 304       2.139  10.802  21.609  1.00  1.00
ATOM   1216  O   TYR B 304       2.472  10.912  22.789  1.00  1.00
ATOM   1217  N   GLU B 305       1.309  11.661  21.028  1.00  1.00
ATOM   1218  CA  GLU B 305       0.566  12.665  21.780  1.00  1.00
ATOM   1219  C   GLU B 305      -0.369  12.016  22.792  1.00  1.00
ATOM   1220  O   GLU B 305      -0.548  12.522  23.900  1.00  1.00
ATOM   1221  N   LYS B 306      -0.948  10.889  22.474  1.00  1.00
ATOM   1222  CA  LYS B 306      -1.824  10.132  23.359  1.00  1.00
ATOM   1223  C   LYS B 306      -1.087   9.688  24.616  1.00  1.00
ATOM   1224  O   LYS B 306      -1.640   9.720  25.716  1.00  1.00
ATOM   1225  N   VAL B 307       0.098   9.065  24.441  1.00  1.00
ATOM   1226  CA  VAL B 307       0.929   8.657  25.567  1.00  1.00
ATOM   1227  C   VAL B 307       1.378   9.862  26.385  1.00  1.00
ATOM   1228  O   VAL B 307       1.383   9.821  27.615  1.00  1.00
ATOM   1229  N   LYS B 308       1.757  10.928  25.670  1.00  1.00
ATOM   1230  CA  LYS B 308       2.216  12.139  26.339  1.00  1.00
ATOM   1231  C   LYS B 308       1.146  12.694  27.270  1.00  1.00
ATOM   1232  O   LYS B 308       1.442  13.134  28.381  1.00  1.00
ATOM   1233  N   SER B 309      -0.105  12.688  26.835  1.00  1.00
ATOM   1234  CA  SER B 309      -1.220  13.236  27.598  1.00  1.00
ATOM   1235  C   SER B 309      -1.593  12.325  28.760  1.00  1.00
ATOM   1236  O   SER B 309      -2.001  12.793  29.823  1.00  1.00
ATOM   1237  N   GLN B 310      -1.359  11.038  28.683  1.00  1.00
ATOM   1238  CA  GLN B 310      -1.618  10.116  29.783  1.00  1.00
ATOM   1239  C   GLN B 310      -0.606  10.303  30.907  1.00  1.00
ATOM   1240  O   GLN B 310      -0.952  10.225  32.085  1.00  1.00
ATOM   1241  N   LEU B 311       0.686  10.345  30.565  1.00  1.00
ATOM   1242  CA  LEU B 311       1.767  10.428  31.540  1.00  1.00
ATOM   1243  C   LEU B 311       1.871  11.830  32.131  1.00  1.00
ATOM   1244  O   LEU B 311       2.179  11.995  33.311  1.00  1.00
ATOM   1245  N   LYS B 312       1.454  12.799  31.625  1.00  1.00
ATOM   1246  CA  LYS B 312       1.592  14.163  32.121  1.00  1.00
ATOM   1247  C   LYS B 312       3.011  14.432  32.607  1.00  1.00
ATOM   1248  O   LYS B 312       3.869  14.867  31.839  1.00  1.00
ATOM   1249  N   ASN B 313       3.212  14.792  33.858  1.00  1.00
ATOM   1250  CA  ASN B 313       4.507  15.112  34.448  1.00  1.00
ATOM   1251  C   ASN B 313       5.053  13.936  35.248  1.00  1.00
ATOM   1252  O   ASN B 313       6.214  13.939  35.659  1.00  1.00
ATOM   1253  N   ASN B 314       4.429  12.781  35.219  1.00  1.00
ATOM   1254  CA  ASN B 314       4.943  11.549  35.805  1.00  1.00
ATOM   1255  C   ASN B 314       6.063  10.961  34.958  1.00  1.00
ATOM   1256  O   ASN B 314       6.939  10.262  35.467  1.00  1.00
ATOM   1257  N   ALA B 315       6.400  11.527  33.991  1.00  1.00
ATOM   1258  CA  ALA B 315       7.471  11.227  33.047  1.00  1.00
ATOM   1259  C   ALA B 315       8.009  12.498  32.402  1.00  1.00
ATOM   1260  O   ALA B 315       7.267  13.456  32.183  1.00  1.00
ATOM   1261  N   LYS B 316       9.180  12.390  31.821  1.00  1.00
ATOM   1262  CA  LYS B 316       9.839  13.471  31.099  1.00  1.00
ATOM   1263  C   LYS B 316      10.092  13.090  29.646  1.00  1.00
ATOM   1264  O   LYS B 316      10.463  11.955  29.347  1.00  1.00
ATOM   1265  N   GLU B 317       9.738  14.046  28.705  1.00  1.00
ATOM   1266  CA  GLU B 317      10.175  13.818  27.333  1.00  1.00
ATOM   1267  C   GLU B 317      11.691  13.921  27.214  1.00  1.00
ATOM   1268  O   GLU B 317      12.286  14.930  27.590  1.00  1.00
ATOM   1269  N   ILE B 318      12.317  12.810  26.692  1.00  1.00
ATOM   1270  CA  ILE B 318      13.769  12.698  26.619  1.00  1.00
ATOM   1271  C   ILE B 318      14.252  12.737  25.175  1.00  1.00
ATOM   1272  O   ILE B 318      15.394  13.106  24.903  1.00  1.00
ATOM   1273  N   GLY B 319      13.461  12.683  24.255  1.00  1.00
ATOM   1274  CA  GLY B 319      13.918  12.907  22.889  1.00  1.00
ATOM   1275  C   GLY B 319      13.589  11.717  21.996  1.00  1.00
ATOM   1276  O   GLY B 319      13.735  10.564  22.403  1.00  1.00
ATOM   1277  N   ASN B 320      13.379  12.040  20.753  1.00  1.00
ATOM   1278  CA  ASN B 320      13.372  10.925  19.814  1.00  1.00
ATOM   1279  C   ASN B 320      12.113  10.081  19.970  1.00  1.00
ATOM   1280  O   ASN B 320      12.067   8.932  19.531  1.00  1.00
ATOM   1281  N   GLY B 321      11.117  10.514  20.786  1.00  1.00
ATOM   1282  CA  GLY B 321       9.870   9.773  20.937  1.00  1.00
ATOM   1283  C   GLY B 321       9.914   8.864  22.158  1.00  1.00
ATOM   1284  O   GLY B 321       8.955   8.147  22.445  1.00  1.00
ATOM   1285  N   CYS B 322      10.717   9.201  23.107  1.00  1.00
ATOM   1286  CA  CYS B 322      10.922   8.425  24.324  1.00  1.00
ATOM   1287  C   CYS B 322      10.516   9.220  25.559  1.00  1.00
ATOM   1288  O   CYS B 322      10.739  10.428  25.633  1.00  1.00
ATOM   1289  N   PHE B 323       9.870   8.555  26.482  1.00  1.00
ATOM   1290  CA  PHE B 323       9.556   9.055  27.816  1.00  1.00
ATOM   1291  C   PHE B 323      10.335   8.298  28.884  1.00  1.00
ATOM   1292  O   PHE B 323      10.482   7.078  28.812  1.00  1.00
ATOM   1293  N   GLU B 324      10.883   9.024  29.811  1.00  1.00
ATOM   1294  CA  GLU B 324      11.532   8.461  30.989  1.00  1.00
ATOM   1295  C   GLU B 324      10.698   8.694  32.242  1.00  1.00
ATOM   1296  O   GLU B 324      10.285   9.819  32.524  1.00  1.00
ATOM   1297  N   PHE B 325      10.200   7.524  32.842  1.00  1.00
ATOM   1298  CA  PHE B 325       9.327   7.656  34.002  1.00  1.00
ATOM   1299  C   PHE B 325      10.093   8.175  35.212  1.00  1.00
ATOM   1300  O   PHE B 325      11.229   7.770  35.460  1.00  1.00
ATOM   1301  N   TYR B 326       9.306   8.929  36.072  1.00  1.00
ATOM   1302  CA  TYR B 326       9.852   9.372  37.349  1.00  1.00
ATOM   1303  C   TYR B 326       9.556   8.366  38.454  1.00  1.00
ATOM   1304  O   TYR B 326      10.191   8.383  39.508  1.00  1.00
ATOM   1305  N   HIS B 327       8.885   7.369  38.123  1.00  1.00
ATOM   1306  CA  HIS B 327       8.460   6.236  38.936  1.00  1.00
ATOM   1307  C   HIS B 327       8.876   4.916  38.302  1.00  1.00
ATOM   1308  O   HIS B 327       8.942   4.797  37.078  1.00  1.00
ATOM   1309  N   LYS B 328       8.926   3.835  39.088  1.00  1.00
ATOM   1310  CA  LYS B 328       9.066   2.496  38.528  1.00  1.00
ATOM   1311  C   LYS B 328       7.808   2.079  37.777  1.00  1.00
ATOM   1312  O   LYS B 328       6.701   2.153  38.312  1.00  1.00
ATOM   1313  N   CYS B 329       7.910   1.737  36.570  1.00  1.00
ATOM   1314  CA  CYS B 329       6.837   1.276  35.696  1.00  1.00
ATOM   1315  C   CYS B 329       7.102  -0.138  35.198  1.00  1.00
ATOM   1316  O   CYS B 329       8.017  -0.367  34.407  1.00  1.00
ATOM   1317  N   ASP B 330       6.584  -1.130  35.942  1.00  1.00
ATOM   1318  CA  ASP B 330       6.762  -2.530  35.576  1.00  1.00
ATOM   1319  C   ASP B 330       5.962  -2.880  34.328  1.00  1.00
ATOM   1320  O   ASP B 330       4.971  -2.223  34.011  1.00  1.00
ATOM   1321  N   ASN B 331       5.757  -4.120  34.005  1.00  1.00
ATOM   1322  CA  ASN B 331       5.046  -4.564  32.812  1.00  1.00
ATOM   1323  C   ASN B 331       3.545  -4.339  32.950  1.00  1.00
ATOM   1324  O   ASN B 331       2.865  -4.012  31.978  1.00  1.00
ATOM   1325  N   GLU B 332       2.932  -4.447  34.072  1.00  1.00
ATOM   1326  CA  GLU B 332       1.536  -4.076  34.269  1.00  1.00
ATOM   1327  C   GLU B 332       1.317  -2.592  34.002  1.00  1.00
ATOM   1328  O   GLU B 332       0.298  -2.198  33.434  1.00  1.00
ATOM   1329  N   CYS B 333       2.249  -1.746  34.509  1.00  1.00
ATOM   1330  CA  CYS B 333       2.191  -0.310  34.267  1.00  1.00
ATOM   1331  C   CYS B 333       2.370   0.008  32.788  1.00  1.00
ATOM   1332  O   CYS B 333       1.705   0.892  32.248  1.00  1.00
ATOM   1333  N   MET B 334       3.345  -0.634  32.161  1.00  1.00
ATOM   1334  CA  MET B 334       3.641  -0.436  30.747  1.00  1.00
ATOM   1335  C   MET B 334       2.459  -0.841  29.876  1.00  1.00
ATOM   1336  O   MET B 334       2.136  -0.166  28.898  1.00  1.00
ATOM   1337  N   GLU B 335       1.821  -1.937  30.161  1.00  1.00
ATOM   1338  CA  GLU B 335       0.647  -2.398  29.429  1.00  1.00
ATOM   1339  C   GLU B 335      -0.494  -1.394  29.528  1.00  1.00
ATOM   1340  O   GLU B 335      -1.242  -1.193  28.571  1.00  1.00
ATOM   1341  N   SER B 336      -0.701  -0.785  30.688  1.00  1.00
ATOM   1342  CA  SER B 336      -1.698   0.262  30.877  1.00  1.00
ATOM   1343  C   SER B 336      -1.403   1.469  29.996  1.00  1.00
ATOM   1344  O   SER B 336      -2.318   2.106  29.474  1.00  1.00
ATOM   1345  N   VAL B 337      -0.148   1.851  29.847  1.00  1.00
ATOM   1346  CA  VAL B 337       0.237   2.902  28.913  1.00  1.00
ATOM   1347  C   VAL B 337      -0.082   2.507  27.477  1.00  1.00
ATOM   1348  O   VAL B 337      -0.579   3.318  26.696  1.00  1.00
ATOM   1349  N   ARG B 338       0.218   1.304  27.113  1.00  1.00
ATOM   1350  CA  ARG B 338       0.001   0.777  25.771  1.00  1.00
ATOM   1351  C   ARG B 338      -1.485   0.624  25.472  1.00  1.00
ATOM   1352  O   ARG B 338      -1.936   0.898  24.360  1.00  1.00
ATOM   1353  N   ASN B 339      -2.338   0.392  26.299  1.00  1.00
ATOM   1354  CA  ASN B 339      -3.763   0.163  26.092  1.00  1.00
ATOM   1355  C   ASN B 339      -4.586   1.359  26.556  1.00  1.00
ATOM   1356  O   ASN B 339      -5.773   1.463  26.250  1.00  1.00
ATOM   1357  N   GLY B 340      -4.031   2.397  26.983  1.00  1.00
ATOM   1358  CA  GLY B 340      -4.645   3.705  27.180  1.00  1.00
ATOM   1359  C   GLY B 340      -5.441   3.750  28.478  1.00  1.00
ATOM   1360  O   GLY B 340      -6.107   4.742  28.774  1.00  1.00
ATOM   1361  N   THR B 341      -4.978   3.141  29.513  1.00  1.00
ATOM   1362  CA  THR B 341      -5.615   3.105  30.824  1.00  1.00
ATOM   1363  C   THR B 341      -4.611   3.397  31.933  1.00  1.00
ATOM   1364  O   THR B 341      -4.957   3.386  33.114  1.00  1.00
ATOM   1365  N   TYR B 342      -3.541   4.127  31.569  1.00  1.00
ATOM   1366  CA  TYR B 342      -2.564   4.551  32.565  1.00  1.00
ATOM   1367  C   TYR B 342      -3.229   5.331  33.691  1.00  1.00
ATOM   1368  O   TYR B 342      -3.996   6.262  33.446  1.00  1.00
ATOM   1369  N   ASP B 343      -2.903   4.960  34.933  1.00  1.00
ATOM   1370  CA  ASP B 343      -3.405   5.648  36.117  1.00  1.00
ATOM   1371  C   ASP B 343      -2.377   6.634  36.657  1.00  1.00
ATOM   1372  O   ASP B 343      -1.410   6.242  37.309  1.00  1.00
ATOM   1373  N   TYR B 344      -2.606   7.995  36.343  1.00  1.00
ATOM   1374  CA  TYR B 344      -1.609   8.990  36.721  1.00  1.00
ATOM   1375  C   TYR B 344      -1.587   9.202  38.229  1.00  1.00
ATOM   1376  O   TYR B 344      -0.523   9.357  38.828  1.00  1.00
ATOM   1377  N   PRO B 345      -2.740   9.326  38.890  1.00  1.00
ATOM   1378  CA  PRO B 345      -2.832   9.552  40.327  1.00  1.00
ATOM   1379  C   PRO B 345      -2.165   8.427  41.107  1.00  1.00
ATOM   1380  O   PRO B 345      -1.550   8.659  42.148  1.00  1.00
ATOM   1381  N   LYS B 346      -2.109   7.251  40.668  1.00  1.00
ATOM   1382  CA  LYS B 346      -1.494   6.087  41.294  1.00  1.00
ATOM   1383  C   LYS B 346       0.003   6.292  41.490  1.00  1.00
ATOM   1384  O   LYS B 346       0.567   5.887  42.506  1.00  1.00
ATOM   1385  N   TYR B 347       0.712   6.879  40.564  1.00  1.00
ATOM   1386  CA  TYR B 347       2.162   7.018  40.628  1.00  1.00
ATOM   1387  C   TYR B 347       2.568   8.476  40.807  1.00  1.00
ATOM   1388  O   TYR B 347       3.708   8.773  41.163  1.00  1.00
ATOM   1389  N   SER B 348       1.696   9.349  40.996  1.00  1.00
ATOM   1390  CA  SER B 348       1.968  10.781  41.043  1.00  1.00
ATOM   1391  C   SER B 348       2.741  11.153  42.301  1.00  1.00
ATOM   1392  O   SER B 348       3.613  12.022  42.272  1.00  1.00
ATOM   1393  N   GLU B 349       2.536  10.570  43.449  1.00  1.00
ATOM   1394  CA  GLU B 349       3.292  10.859  44.662  1.00  1.00
ATOM   1395  C   GLU B 349       4.753  10.455  44.509  1.00  1.00
ATOM   1396  O   GLU B 349       5.653  11.163  44.962  1.00  1.00
ATOM   1397  N   GLU B 350       4.992   9.205  44.036  1.00  1.00
ATOM   1398  CA  GLU B 350       6.354   8.725  43.838  1.00  1.00
ATOM   1399  C   GLU B 350       7.087   9.560  42.795  1.00  1.00
ATOM   1400  O   GLU B 350       8.284   9.816  42.920  1.00  1.00
ATOM   1401  N   SER B 351       6.363   9.882  41.698  1.00  1.00
ATOM   1402  CA  SER B 351       6.936  10.710  40.643  1.00  1.00
ATOM   1403  C   SER B 351       7.370  12.066  41.183  1.00  1.00
ATOM   1404  O   SER B 351       8.405  12.601  40.785  1.00  1.00
ATOM   1405  N   LYS B 352       6.440  12.718  41.931  1.00  1.00
ATOM   1406  CA  LYS B 352       6.699  14.027  42.519  1.00  1.00
ATOM   1407  C   LYS B 352       7.975  14.014  43.350  1.00  1.00
ATOM   1408  O   LYS B 352       8.747  14.974  43.336  1.00  1.00
ATOM   1409  N   LEU B 353       8.150  12.995  44.197  1.00  1.00
ATOM   1410  CA  LEU B 353       9.340  12.860  45.028  1.00  1.00
ATOM   1411  C   LEU B 353      10.596  12.721  44.173  1.00  1.00
ATOM   1412  O   LEU B 353      11.659  13.229  44.528  1.00  1.00
ATOM   1413  N   ASN B 354      10.546  12.155  43.016  1.00  1.00
ATOM   1414  CA  ASN B 354      11.714  11.857  42.197  1.00  1.00
ATOM   1415  C   ASN B 354      12.124  13.064  41.362  1.00  1.00
ATOM   1416  O   ASN B 354      13.301  13.247  41.054  1.00  1.00
ATOM   1417  N   ARG B 355      11.235  13.712  40.678  1.00  1.00
ATOM   1418  CA  ARG B 355      11.590  14.882  39.885  1.00  1.00
ATOM   1419  C   ARG B 355      11.862  16.089  40.774  1.00  1.00
ATOM   1420  O   ARG B 355      11.140  16.335  41.740  1.00  1.00
